# Supplementary material for: Transcriptome profiling of fast/glycolytic and slow/oxidative muscle fibers in aging and obesity
Source: Cell Death Dis. 2024 Jun 28;15(6):459. doi: 10.1038/s41419-024-06851-y (PMC11213941; doi:10.1038/s41419-024-06851-y)
Supplement: Supplementary file 2 — Supplementary Files [file 41419_2024_6851_MOESM2_ESM.zip]

Archive with 7 entries (6 files):
- Supplementary Files/
- Supplementary Files/File legend.docx
- Supplementary Files/Supplementary File 1.xlsx
- Supplementary Files/Supplementary File 2.xlsx
- Supplementary Files/Supplementary File 3.xlsx
- Supplementary Files/Supplementary File 4.xlsx
- Supplementary Files/Supplementary File 5.xlsx
