# Supplementary material for: Transcriptome profiling of fast/glycolytic and slow/oxidative muscle fibers in aging and obesity
Source: Cell Death Dis. 2024 Jun 28;15(6):459. doi: 10.1038/s41419-024-06851-y (PMC11213941; doi:10.1038/s41419-024-06851-y)
Supplement: Supplementary file 2 — Supplementary Files [file 41419_2024_6851_MOESM2_ESM.zip › Supplementary Files/Supplementary File 1.xlsx]

## Sheet: Sheet1
Gene_id	FPKM_WT-1-EDL	FPKM_WT-2-EDL	FPKM_WT-3-EDL	FPKM_WT-1-SOL	FPKM_WT-2-SOL	FPKM_WT-3-SOL	log2FC(WT-EDL/WT-SOL)	pval	padj	regulate	Gene symbol
ENSMUSG00000057003	6061.63	6152.57	4678.74	72.8835	6.3686	111.167	6.47087	7.68611e-20	4.85129e-18	up	Myh4
ENSMUSG00000021815	11.7425	16.4281	5.34312	0.289622	0.0798409	0.189588	5.8315	2.6704e-37	4.23288e-35	up	Mss51
ENSMUSG00000026100	17.5542	16.7462	20.3255	0.381707	0.226364	0.541456	5.5341	7.23679e-99	7.76507e-96	up	Mstn
ENSMUSG00000005716	12300.6	11370.7	10815.9	377.339	124.53	273.026	5.47586	9.70164e-73	5.41313e-70	up	Pvalb
ENSMUSG00000006457	2147.9	2180.74	1482.46	76.7857	16.2313	52.8639	5.31566	1.54595e-22	1.17198e-20	up	Actn3
ENSMUSG00000038670	1223.39	1192.72	874.838	52.8146	11.2966	34.4469	5.06096	9.52644e-21	6.41953e-19	up	Mybpc2
ENSMUSG00000034127	51.856	53.8212	50.3893	2.08628	0.805183	2.08094	4.96367	4.08999e-68	1.96729e-65	up	Tspan8
ENSMUSG00000042451	92.1582	32.3669	26.3063	3.006	1.15179	2.44688	4.50706	9.68672e-11	2.61354e-09	up	Mybph
ENSMUSG00000027895	47.166	40.0159	38.2597	2.18388	1.49487	1.88812	4.4866	2.68346e-129	7.48633e-126	up	Kcnc4
ENSMUSG00000068614	727.946	758.557	245.03	24.1561	28.383	26.8438	4.44656	2.128e-42	4.30195e-40	up	Actc1
ENSMUSG00000006542	28.1278	19.1766	26.0066	1.62098	1.38583	2.03231	3.85481	3.59236e-71	1.78964e-68	up	Prkag3
ENSMUSG00000030772	10.7694	11.9702	9.34944	0.712241	0.729164	0.761078	3.84671	1.15834e-84	7.69411e-82	up	Dkk3
ENSMUSG00000079278	127.722	111.363	124.032	11.2547	5.60321	13.1483	3.59578	1.47268e-41	2.89329e-39	up	Tmem233
ENSMUSG00000047591	48.5995	33.7592	40.4388	3.03414	2.56555	4.68622	3.57369	2.89496e-48	7.76572e-46	up	Mafa
ENSMUSG00000109523	12.606	13.3251	10.2221	1.53079	0.475518	1.00676	3.57172	5.20018e-25	4.62021e-23	up	Gdf1
ENSMUSG00000027333	54.3322	65.58	51.9079	6.12445	4.20071	4.88282	3.49541	1.60212e-79	1.01582e-76	up	Smox
ENSMUSG00000023913	24.1037	21.8702	17.8747	2.84342	1.43531	1.54004	3.44913	3.39058e-39	5.98673e-37	up	Pla2g7
ENSMUSG00000055435	29.5074	22.6954	32.8182	2.91223	2.22903	2.80484	3.41457	2.82576e-72	1.51602e-69	up	Maf
ENSMUSG00000028444	16.2021	24.2432	10.8941	1.58414	1.25771	1.98144	3.40387	8.90503e-31	1.00174e-28	up	Cntfr
ENSMUSG00000031700	81.997	73.5614	54.9536	7.85891	5.11542	7.13526	3.386	3.70397e-57	1.29167e-54	up	Gpt2
ENSMUSG00000025161	88.6353	93.7192	57.8046	10.1624	6.06405	6.7551	3.38374	8.86951e-45	1.87456e-42	up	Slc16a3
ENSMUSG00000023019	386.892	378.409	290.942	46.667	24.6774	32.0259	3.35267	1.58345e-47	3.875e-45	up	Gpd1
ENSMUSG00000034981	16.0263	16.6448	13.9966	2.0572	1.24272	1.2821	3.33988	5.70353e-53	1.69274e-50	up	Parm1
ENSMUSG00000038205	132.879	146.243	104.247	14.0544	8.44526	15.6873	3.32656	8.58309e-45	1.84193e-42	up	Prkab2
ENSMUSG00000037493	75.5594	77.0906	69.3884	7.9961	6.20597	8.1023	3.31367	8.54328e-89	7.01001e-86	up	Cib2
ENSMUSG00000026173	23.3649	14.3744	17.7383	1.85524	1.39478	2.50989	3.26107	7.23093e-39	1.21523e-36	up	Plcd4
ENSMUSG00000026827	44.1181	32.5202	32.6211	4.68366	3.29468	3.68808	3.22401	2.05338e-61	8.18359e-59	up	Gpd2
ENSMUSG00000044951	107.239	170.55	323.738	18.7573	9.21494	40.3863	3.13687	2.76511e-05	0.000289134	up	Mylk4
ENSMUSG00000096606	38.856	35.3564	27.8299	4.53333	3.06824	4.24738	3.10311	3.05925e-51	8.89032e-49	up	Tpbgl
ENSMUSG00000041329	94.9293	77.9961	66.0398	10.8378	8.39405	10.163	3.02188	9.92452e-61	3.84548e-58	up	Atp1b2
ENSMUSG00000024617	28.8661	27.713	27.4305	4.1663	2.76541	3.70641	2.97776	3.40303e-63	1.39614e-60	up	Camk2a
ENSMUSG00000037685	14.0488	14.2496	5.96301	1.75144	1.47239	1.34473	2.89859	8.33474e-24	6.8389e-22	up	Atp8a1
ENSMUSG00000068747	26.0853	23.6502	22.0347	3.33382	2.40382	3.9088	2.89144	1.07562e-47	2.67926e-45	up	Sort1
ENSMUSG00000075232	148.827	152.461	117.08	23.9746	18.0529	17.4274	2.81428	3.86422e-54	1.22504e-51	up	Amd1
ENSMUSG00000037977	40.747	24.0992	25.4594	4.96402	3.08401	5.66066	2.71705	8.20542e-24	6.77263e-22	up	6430571L13Rik
ENSMUSG00000025537	109.153	113.166	98.0773	16.8108	15.8489	16.0703	2.71622	3.02841e-99	3.52028e-96	up	Phkg1
ENSMUSG00000032114	42.0682	38.9486	35.6235	6.18785	4.56198	7.24234	2.69459	2.25507e-42	4.4937e-40	up	Slc37a4
ENSMUSG00000049173	81.7431	93.8533	57.0264	15.66	6.83702	14.2332	2.66196	3.16441e-19	1.92753e-17	up	Myoz3
ENSMUSG00000034055	187.077	151.479	158.315	31.3957	21.1638	26.4001	2.65323	7.4842e-49	2.047e-46	up	Phka1
ENSMUSG00000025586	16.0176	16.5348	7.96556	2.08459	2.02408	2.36314	2.64072	8.36346e-23	6.40999e-21	up	Cpeb1
ENSMUSG00000002910	15.0901	20.3961	4.38587	1.90122	2.67942	2.09281	2.57349	2.93912e-05	0.000305726	up	Arrdc2
ENSMUSG00000035606	71.7557	53.7746	103.508	9.57386	4.65217	24.3333	2.5695	0.000377692	0.00287264	up	Ky
ENSMUSG00000058966	20.766	19.3762	14.4997	3.6799	3.39373	2.19265	2.55607	1.06494e-28	1.10857e-26	up	Fam57b
ENSMUSG00000026773	10.8327	8.31143	22.0384	1.36558	1.92818	3.6981	2.55316	1.4879e-05	0.000166477	up	Pfkfb3
ENSMUSG00000039661	39.9416	35.7734	31.2762	5.62664	6.40082	7.07047	2.48414	2.66152e-46	6.08616e-44	up	Dusp26
ENSMUSG00000047963	31.5392	35.8703	19.374	5.62401	6.26219	3.72889	2.47221	1.29959e-20	8.71537e-19	up	Stbd1
ENSMUSG00000036879	65.6413	71.6756	51.8614	12.7699	9.47425	12.5376	2.44233	2.18731e-39	3.96245e-37	up	Phkb
ENSMUSG00000029153	17.2634	17.9941	15.6882	3.97826	2.603	3.03279	2.4021	5.56341e-34	7.46192e-32	up	Ociad2
ENSMUSG00000025150	24.2061	23.6243	21.029	5.61738	2.87844	4.51523	2.40122	2.38306e-22	1.77761e-20	up	Cbr2
ENSMUSG00000079055	9.95318	13.4473	15.406	2.12537	2.05615	3.24133	2.38155	3.6166e-23	2.85017e-21	up	Slc8a3
ENSMUSG00000022096	18.3444	26.9278	10.7665	4.05467	3.93183	3.14062	2.32923	1.58028e-16	7.95787e-15	up	Hr
ENSMUSG00000031461	179.226	185.444	110.012	33.0231	24.2637	37.6391	2.32172	4.85785e-23	3.80686e-21	up	Myom2
ENSMUSG00000063953	28.0053	28.323	27.5448	6.14323	5.57244	5.19687	2.30807	1.29063e-60	4.73763e-58	up	Amd2
ENSMUSG00000031431	79.5154	97.2082	52.1577	13.1399	12.3389	21.7222	2.27698	4.0667e-17	2.1569e-15	up	Tsc22d3
ENSMUSG00000029610	131.904	124.173	108.275	23.6608	28.6467	23.6996	2.26068	3.03051e-47	7.16485e-45	up	Aimp2
ENSMUSG00000047139	130.372	147.974	137.724	27.2722	26.6603	33.7517	2.24605	3.02367e-47	7.16485e-45	up	Cd24a
ENSMUSG00000052852	34.4232	30.3137	27.3689	7.39209	5.52383	6.83878	2.21938	1.27023e-37	2.06028e-35	up	Reep1
ENSMUSG00000022419	11.3036	15.0546	17.3272	2.82085	2.17518	4.66637	2.17322	2.75054e-15	1.22189e-13	up	Deptor
ENSMUSG00000000532	18.6631	18.8463	29.4067	4.25802	3.98628	6.60622	2.16958	1.33957e-17	7.2707e-16	up	Acvr1b
ENSMUSG00000022235	78.96	71.2965	65.2037	16.3939	18.408	14.2125	2.13546	7.14015e-39	1.21461e-36	up	Cmbl
ENSMUSG00000007122	2254.63	2111.89	1673.94	496.374	519.103	372.763	2.12138	2.56373e-31	2.95549e-29	up	Casq1
ENSMUSG00000021456	23.6745	24.0425	24.1642	7.71443	3.91021	4.96703	2.11315	8.05277e-18	4.47522e-16	up	Fbp2
ENSMUSG00000020961	13.3731	14.7224	10.1701	3.55253	1.94417	3.56833	2.07403	5.43444e-17	2.80759e-15	up	Ston2
ENSMUSG00000063821	43.8101	43.0488	26.5989	11.2129	9.10891	7.01123	2.05224	1.57986e-16	7.95787e-15	up	Dupd1
ENSMUSG00000030695	4959.02	5257.77	3876.94	1120.37	1244.57	1044.23	2.04755	4.00308e-36	6.00419e-34	up	Aldoa
ENSMUSG00000009097	45.8764	38.4073	33.8772	11.1532	9.18876	8.22722	2.04707	1.62345e-27	1.62917e-25	up	Tbx1
ENSMUSG00000025791	551.872	527.632	438.106	138.771	102.287	127.843	2.0404	2.69184e-33	3.38275e-31	up	Pgm2
ENSMUSG00000037904	30.8678	31.1547	17.6429	5.8097	7.54783	6.07598	2.03372	1.31515e-17	7.16602e-16	up	Ankrd9
ENSMUSG00000030554	72.3108	84.8907	59.0037	20.1771	14.1691	18.7345	2.02552	2.26698e-25	2.04014e-23	up	Synm
ENSMUSG00000028584	39.2851	38.4016	29.7699	7.49865	8.53157	10.668	2.00772	3.05105e-24	2.57934e-22	up	Lrrc38
ENSMUSG00000030730	10451.4	10786.7	8219.38	2745.21	2285.97	2310.61	2.00442	1.40479e-35	2.04119e-33	up	Atp2a1
ENSMUSG00000050965	20.1178	20.6496	12.2057	5.67129	4.28354	3.22804	2.00413	1.59174e-15	7.30366e-14	up	Prkca
ENSMUSG00000020386	551.107	548.842	520.725	136.612	133.336	134.359	2.00299	5.09567e-66	2.29289e-63	up	Sar1b
ENSMUSG00000027868	89.5336	102.417	102.974	22.8579	20.9327	29.9985	1.99843	2.72531e-29	2.87995e-27	up	Tbx15
ENSMUSG00000037111	43.0452	42.1959	37.2465	11.405	8.3081	11.1538	1.98745	5.03358e-32	6.05288e-30	up	Setd7
ENSMUSG00000028445	22.8956	27.8091	14.0914	4.48497	5.72129	6.23251	1.97684	3.92927e-13	1.40898e-11	up	Enho
ENSMUSG00000029361	9.98263	14.7558	5.73635	2.91558	2.37949	2.46931	1.96853	4.71573e-12	1.50182e-10	up	Nos1
ENSMUSG00000028927	60.7716	68.8531	44.0656	18.1302	16.7747	9.57781	1.96448	3.95049e-15	1.72204e-13	up	Padi2
ENSMUSG00000036390	15.5549	14.3153	15.3991	2.94091	3.05794	5.61581	1.95982	2.52029e-13	9.3004e-12	up	Gadd45a
ENSMUSG00000027470	301.151	318.953	351.55	83.7083	74.6189	91.6928	1.95827	5.25322e-41	1.0038e-38	up	Mylk2
ENSMUSG00000044461	69.9368	43.4391	47.6323	13.545	8.6632	19.675	1.94193	8.82072e-12	2.72213e-10	up	Shisa2
ENSMUSG00000068697	1046.02	1046.61	825.907	263.906	259.647	236.53	1.94098	1.39384e-38	2.3146e-36	up	Myoz1
ENSMUSG00000070803	21.9467	13.8854	11.4679	4.03256	3.12823	5.26626	1.92579	1.05379e-10	2.81056e-09	up	Cited4
ENSMUSG00000028328	127.482	133.55	104.687	30.5889	34.0348	31.8127	1.92276	1.099e-37	1.80353e-35	up	Tmod1
ENSMUSG00000032648	2367.97	2319.7	1682.28	641.416	519.025	541.525	1.90406	5.35867e-27	5.22714e-25	up	Pygm
ENSMUSG00000008658	17.3702	17.7926	14.5377	5.34001	3.73088	4.31524	1.89016	1.57926e-24	1.36827e-22	up	Rbfox1
ENSMUSG00000058975	19.7607	24.7409	19.6938	6.59006	5.64167	5.15815	1.88241	7.63438e-30	8.31968e-28	up	Kcnc1
ENSMUSG00000029771	8.82324	12.8212	8.57497	2.50533	2.19813	3.47425	1.88185	5.12554e-14	2.02539e-12	up	Irf5
ENSMUSG00000023328	14.6487	15.2546	17.7302	3.677	4.65467	4.66583	1.87132	3.03929e-27	3.00674e-25	up	Ache
ENSMUSG00000051910	13.1178	12.4472	9.3272	4.41116	2.70505	2.58183	1.84393	1.69627e-15	7.70728e-14	up	Sox6
ENSMUSG00000032086	15.698	11.499	8.78722	4.42732	3.09125	2.57992	1.83014	1.01424e-12	3.52808e-11	up	Bace1
ENSMUSG00000071708	19.7566	21.664	16.0759	5.4515	5.25909	5.45446	1.82868	1.23024e-29	1.33028e-27	up	Sms
ENSMUSG00000045667	123.146	120.231	95.0207	34.9464	34.0647	26.9509	1.81786	1.24403e-26	1.20506e-24	up	Smtnl2
ENSMUSG00000063229	846.83	900.027	668.557	241.167	249.78	204.559	1.79609	9.2e-28	9.29933e-26	up	Ldha
ENSMUSG00000070385	318.22	243.001	207.77	80.6037	73.0509	68.0907	1.79392	1.22424e-22	9.33164e-21	up	Ampd1
ENSMUSG00000019370	192.299	170.809	151.188	51.8945	45.8006	51.2704	1.78742	4.85841e-33	5.99734e-31	up	Calm3
ENSMUSG00000090799	19.9252	26.524	30.8884	5.38843	4.48013	12.5287	1.78648	0.000709987	0.0049052	up	Klhl33
ENSMUSG00000048578	58.0641	53.2032	48.4148	17.1173	15.0231	14.6027	1.77172	2.49959e-35	3.59451e-33	up	Mlec
ENSMUSG00000033400	61.4663	70.0391	47.715	21.5018	13.584	18.0425	1.75361	5.76591e-17	2.95694e-15	up	Agl
ENSMUSG00000024411	17.922	18.1327	14.5883	6.22398	3.89001	4.89418	1.75259	5.42736e-18	3.04041e-16	up	Aqp4
ENSMUSG00000001847	53.5317	50.1078	11.1075	13.6111	9.77983	10.7443	1.74823	0.0068876	0.0318446	up	Rac1
ENSMUSG00000029174	20.5612	25.176	18.4338	6.44122	4.63061	8.1274	1.7393	9.54531e-15	4.05938e-13	up	Tbc1d1
ENSMUSG00000026544	49.6604	48.0981	36.0488	11.4129	14.4135	14.9014	1.71533	2.0314e-18	1.16609e-16	up	Dusp23
ENSMUSG00000045246	25.0961	25.3453	18.8013	7.95994	7.69168	5.44351	1.71333	2.41425e-17	1.30025e-15	up	Kcng4
ENSMUSG00000027784	31.1071	33.8522	30.3727	11.5576	7.1339	10.5317	1.70483	1.67393e-18	9.68863e-17	up	Ppm1l
ENSMUSG00000017817	251.953	234.387	180.997	75.9702	66.7239	62.0903	1.70416	9.06124e-24	7.39154e-22	up	Jph2
ENSMUSG00000059811	38.375	39.0774	41.0876	13.7403	6.27647	16.6152	1.69338	2.94547e-09	6.42978e-08	up	Atl2
ENSMUSG00000054027	45.6143	46.5761	23.1897	15.167	10.8978	9.64244	1.69127	2.71056e-10	6.85175e-09	up	Nt5dc3
ENSMUSG00000030672	9507.51	8492.77	7432.48	2555.8	3197.87	2126.35	1.69041	4.59315e-20	2.93898e-18	up	Mylpf
ENSMUSG00000046345	64.162	65.3863	69.9254	19.0664	17.4575	25.4572	1.68582	4.4401e-20	2.85415e-18	up	Smco1
ENSMUSG00000042529	27.1949	25.4561	17.6529	8.80959	5.78917	7.33046	1.67939	7.05727e-14	2.75747e-12	up	Kcnj12
ENSMUSG00000032418	59.401	62.9483	44.6522	17.4673	18.2843	16.5052	1.6756	5.70219e-23	4.44357e-21	up	Me1
ENSMUSG00000046312	66.7797	55.968	41.4452	16.0871	16.0334	19.5716	1.6668	1.01928e-16	5.18901e-15	up	AI464131
ENSMUSG00000051373	94.1048	86.1583	96.8714	28.4312	31.1223	28.834	1.64834	7.67677e-36	1.13918e-33	up	Plpp7
ENSMUSG00000038886	35.039	35.8836	24.0702	11.1063	8.51816	10.7815	1.64249	7.81681e-17	3.99402e-15	up	Man2a2
ENSMUSG00000031239	187.465	174.528	171.129	61.1533	59.8706	49.9462	1.64055	1.28809e-31	1.52267e-29	up	Itm2a
ENSMUSG00000026170	42.4939	41.3348	45.9907	14.3706	11.4189	16.0784	1.63189	4.27331e-21	2.9954e-19	up	Cyp27a1
ENSMUSG00000033065	1596.57	1766.35	1362.01	533.155	493.895	510.025	1.62009	9.06773e-29	9.51021e-27	up	Pfkm
ENSMUSG00000022464	33.8236	29.0242	16.9189	12.37	7.82836	5.80594	1.61592	5.44203e-08	9.74466e-07	up	Slc38a4
ENSMUSG00000026399	11.1669	15.5924	14.1401	4.55614	4.81258	3.98377	1.61279	4.93972e-19	2.98286e-17	up	Cd55
ENSMUSG00000022803	41.5635	42.9221	30.2834	11.9514	13.7882	11.8931	1.6079	1.63085e-18	9.47865e-17	up	Popdc2
ENSMUSG00000042686	119.837	95.5016	91.1547	40.5362	30.3655	30.7165	1.59241	4.33982e-19	2.632e-17	up	Jph1
ENSMUSG00000026185	243.174	141.535	131.078	57.4487	36.4595	77.6548	1.58787	5.09075e-08	9.1627e-07	up	Igfbp5
ENSMUSG00000028278	54.3235	59.2677	44.3709	7.74535	24.2879	20.8333	1.57861	1.33226e-06	1.86397e-05	up	Rragd
ENSMUSG00000051043	20.743	10.7586	15.9668	4.74858	3.34107	7.9864	1.56028	7.19772e-07	1.05463e-05	up	Gprc5c
ENSMUSG00000060600	3177.99	3428.24	2573.77	1080.73	1198.68	838.265	1.55802	9.98743e-18	5.50651e-16	up	Eno3
ENSMUSG00000046818	155.909	96.3236	99.4605	33.2755	25.6281	62.0906	1.53914	4.62273e-07	7.05498e-06	up	Ddit4l
ENSMUSG00000062070	571.551	617.476	438.681	190.693	193.191	176.796	1.53754	6.33985e-21	4.37795e-19	up	Pgk1
ENSMUSG00000018334	36.1047	30.745	27.6219	13.104	10.8906	8.59667	1.53453	6.88594e-16	3.31214e-14	up	Ksr1
ENSMUSG00000030301	42.2784	46.5387	37.0327	13.706	14.3148	15.6717	1.5256	6.7367e-23	5.19173e-21	up	Ccdc91
ENSMUSG00000023456	1010.5	915.817	727.277	327.319	323.575	276.242	1.51706	5.54343e-20	3.51479e-18	up	Tpi1
ENSMUSG00000057666	93.999	64.453	59.4681	21.1618	30.0186	25.0899	1.51424	1.6816e-12	5.6251e-11	up	Gapdh
ENSMUSG00000020593	72.553	60.1436	24.3377	16.9235	25.1244	13.038	1.51082	7.93396e-06	9.46714e-05	up	Lpin1
ENSMUSG00000048701	16.1946	16.4413	11.1654	5.719	5.15115	4.52519	1.50666	1.03406e-14	4.35772e-13	up	Ccdc6
ENSMUSG00000049327	16.3056	19.9327	12.7293	7.34573	2.91744	6.97985	1.50419	9.76249e-07	1.40165e-05	up	Kmt5a
ENSMUSG00000021281	21.6644	27.4626	31.928	7.90263	6.48798	14.2125	1.50175	7.31077e-08	1.28113e-06	up	Tnfaip2
ENSMUSG00000030560	12.2823	9.65137	17.0639	5.63676	3.23809	4.95182	1.49391	7.10218e-09	1.46986e-07	up	Ctsc
ENSMUSG00000045975	43.5263	42.6435	33.3331	16.0282	14.768	11.7326	1.48988	4.35145e-17	2.26486e-15	up	C2cd2
ENSMUSG00000038910	16.0924	18.1514	16.2334	6.4233	4.73006	6.8054	1.48939	4.88094e-16	2.39733e-14	up	Plcl2
ENSMUSG00000022747	24.3349	27.3655	20.183	8.88872	8.76175	7.9758	1.48695	3.43997e-20	2.23182e-18	up	St3gal6
ENSMUSG00000031885	26.4005	26.1328	31.2316	10.095	9.49307	10.3152	1.48511	6.50697e-24	5.43507e-22	up	Cbfb
ENSMUSG00000040653	51.7022	49.0046	38.7771	18.072	18.6624	13.4828	1.4733	3.2139e-15	1.41869e-13	up	Ppp1r14c
ENSMUSG00000019927	62.261	46.8756	47.6001	21.3232	16.1566	19.1301	1.46873	1.71786e-16	8.61959e-15	up	Ube2d1
ENSMUSG00000020722	110.26	102.264	119.926	36.2325	40.0367	44.1556	1.46478	4.61865e-22	3.42689e-20	up	Cacng1
ENSMUSG00000055782	13.2637	14.5691	16.8674	5.15017	3.82005	7.32253	1.45437	9.85338e-10	2.29457e-08	up	Abcd2
ENSMUSG00000026187	13.065	14.5212	12.895	4.47485	4.89579	5.45103	1.4477	9.34316e-18	5.17173e-16	up	Xrcc5
ENSMUSG00000034659	101.173	95.1581	84.2492	37.9673	36.1518	29.4905	1.43699	1.83376e-20	1.21806e-18	up	Tmem109
ENSMUSG00000032294	695.838	702.904	504.831	239.239	244.248	221.084	1.43385	7.81562e-18	4.36081e-16	up	Pkm
ENSMUSG00000025731	28.2236	19.9952	19.5472	8.24306	9.30739	7.75602	1.41999	2.40257e-11	6.953e-10	up	Mettl26
ENSMUSG00000042717	50.7815	63.3361	84.7672	20.3817	19.5963	34.4716	1.41723	3.74148e-08	6.83115e-07	up	Ppp1r3a
ENSMUSG00000032042	114.046	112.103	106.332	45.5755	37.1754	41.7733	1.41663	4.46217e-25	3.98992e-23	up	Srpr
ENSMUSG00000015843	36.838	31.453	18.6555	13.3865	13.4175	5.76187	1.41594	1.03944e-05	0.000120525	up	Rxrg
ENSMUSG00000029472	53.733	53.4791	41.2483	20.642	17.2962	17.9798	1.40821	4.50062e-18	2.552e-16	up	Anapc5
ENSMUSG00000036046	29.0949	29.7612	19.7186	12.0069	9.34485	8.24903	1.40752	1.57692e-11	4.67016e-10	up	5031439G07Rik
ENSMUSG00000028156	5.3419	17.2097	16.0961	5.34852	4.36786	4.8845	1.40248	3.29118e-05	0.000334611	up	Eif4e
ENSMUSG00000027022	79.8937	99.8099	73.0299	28.8161	30.1267	37.745	1.38594	1.86978e-14	7.71643e-13	up	Xirp2
ENSMUSG00000026473	136.492	205.325	126.277	48.9116	63.2471	67.5562	1.38094	2.74516e-10	6.92446e-09	up	Glul
ENSMUSG00000009471	25.7508	29.8428	19.0902	10.2303	8.22563	10.2169	1.38018	4.37817e-11	1.22387e-09	up	Myod1
ENSMUSG00000031636	133.409	101.448	103.946	45.1167	49.9542	35.6271	1.37401	3.4373e-14	1.38575e-12	up	Pdlim3
ENSMUSG00000021816	30.3435	32.3492	22.9222	11.1894	11.0256	10.8345	1.37243	1.46893e-16	7.45093e-15	up	Ppp3cb
ENSMUSG00000029862	42.1558	37.2335	43.0567	16.5306	13.7839	16.9993	1.37125	7.83959e-20	4.92587e-18	up	Clcn1
ENSMUSG00000061816	3811.84	3677.91	3161.04	1343.93	1737.93	1058.26	1.36321	2.53565e-12	8.30275e-11	up	Myl1
ENSMUSG00000030701	11.1513	12.8197	6.35752	4.19157	4.55469	3.0266	1.36296	5.10169e-07	7.72676e-06	up	Plekhb1
ENSMUSG00000038871	33.3448	31.3822	25.5226	12.6057	9.74368	12.8102	1.35925	4.16782e-14	1.66581e-12	up	Bpgm
ENSMUSG00000050821	36.5121	36.7048	30.154	13.7701	11.9166	14.6077	1.35853	4.10105e-17	2.1642e-15	up	Fam131a
ENSMUSG00000040118	14.9823	18.8049	12.838	7.40328	3.55315	7.23655	1.35628	3.92289e-07	6.05985e-06	up	Cacna2d1
ENSMUSG00000030029	20.7011	22.3702	27.0745	9.64497	6.73477	11.0572	1.35328	1.38226e-10	3.63111e-09	up	Lrig1
ENSMUSG00000075595	10.6121	12.5815	7.47906	4.58531	3.24165	4.16931	1.35218	7.10451e-10	1.69693e-08	up	Zfp652
ENSMUSG00000042834	86.7726	140.932	93.8154	35.1544	38.2429	52.804	1.34897	5.83824e-09	1.22832e-07	up	Nrep
ENSMUSG00000037852	145.643	152.018	129.6	54.7296	56.8406	56.3829	1.3469	8.85553e-25	7.76892e-23	up	Cpe
ENSMUSG00000020392	17.9157	15.7172	14.2369	6.21223	7.01398	5.60341	1.34472	9.7197e-14	3.75568e-12	up	Cdkn2aipnl
ENSMUSG00000020475	3178.87	3067.36	2358.39	1128.69	1254.1	1007.53	1.34368	9.12364e-16	4.34354e-14	up	Pgam2
ENSMUSG00000028760	14.6463	18.2138	13.0383	6.42388	5.70876	5.94555	1.34274	1.08091e-15	5.07665e-14	up	Eif4g3
ENSMUSG00000030592	157.183	168.786	102.757	68.7635	39.77	61.0676	1.33776	2.9414e-08	5.51473e-07	up	Ryr1
ENSMUSG00000019787	60.3287	65.0197	59.529	21.9169	26.4391	25.1092	1.33108	8.11869e-22	5.92919e-20	up	Trdn
ENSMUSG00000004105	15.9791	19.9213	22.3286	5.94128	5.67758	11.5102	1.3309	1.03149e-06	1.47413e-05	up	Angptl2
ENSMUSG00000024803	12.319	17.2566	13.9455	5.47898	5.81506	6.00491	1.32952	9.10649e-12	2.79794e-10	up	Ankrd1
ENSMUSG00000031543	25.8557	25.8842	31.2708	12.9966	12.0925	8.12655	1.32065	1.63629e-11	4.83572e-10	up	Ank1
ENSMUSG00000035941	15.3075	18.544	8.34179	5.07286	5.13676	6.71609	1.31627	8.86828e-07	1.28323e-05	up	Ibtk
ENSMUSG00000028630	23.3888	21.1417	14.4884	9.61648	8.09294	6.05785	1.31111	7.86494e-09	1.6229e-07	up	Dyrk2
ENSMUSG00000033044	116.904	128.788	111.432	45.2012	51.4185	47.9535	1.30445	2.30049e-21	1.64562e-19	up	Dhrs7c
ENSMUSG00000055489	38.1661	41.788	37.2433	17.9407	12.9197	16.6011	1.30357	2.07975e-15	9.32809e-14	up	Ano5
ENSMUSG00000014609	10.8078	9.95572	12.3007	4.93236	4.29604	4.17568	1.30068	8.03866e-12	2.49736e-10	up	Chrne
ENSMUSG00000024164	10.1486	13.3655	14.8823	6.56637	3.8949	5.18823	1.29322	1.39185e-08	2.76566e-07	up	C3
ENSMUSG00000029312	17.1023	14.3516	9.26456	6.06305	4.60476	5.93046	1.29311	8.3381e-08	1.45023e-06	up	Klhl8
ENSMUSG00000028788	148.094	157.65	136.71	56.2468	60.8405	67.6179	1.26017	1.00698e-18	5.92675e-17	up	Ptp4a2
ENSMUSG00000030499	20.4379	18.0044	17.2697	7.57639	6.88011	9.0295	1.24512	1.50795e-13	5.71585e-12	up	Kctd15
ENSMUSG00000020919	56.6864	50.9275	43.345	23.201	16.2029	24.5865	1.23784	2.81173e-10	7.07956e-09	up	Stat5b
ENSMUSG00000025610	18.9136	20.0038	18.328	7.37817	9.77813	7.12493	1.23629	2.8807e-11	8.25111e-10	up	Map3k7cl
ENSMUSG00000084883	16.1324	16.0815	11.3711	6.85182	5.35828	6.34277	1.23085	2.56322e-10	6.51263e-09	up	Ccdc85c
ENSMUSG00000027887	204.602	165.785	147.232	83.5992	76.9283	62.3066	1.21581	9.06221e-12	2.79048e-10	up	Sypl2
ENSMUSG00000019302	11.5785	11.5202	9.72521	4.96676	3.95829	5.20329	1.21441	1.54177e-12	5.18219e-11	up	Atp6v0a1
ENSMUSG00000038028	41.3681	46.9862	48.6091	21.4795	19.0427	18.5564	1.21267	1.07672e-17	5.91145e-16	up	Tigar
ENSMUSG00000047419	178.394	207.237	115.785	87.9334	54.1205	75.6759	1.20336	5.8119e-07	8.6892e-06	up	Cmya5
ENSMUSG00000021258	36.9712	27.5791	17.8204	14.2639	13.4767	8.14126	1.1982	1.80658e-05	0.000197337	up	Ccnk
ENSMUSG00000036450	37.9423	39.3276	25.6822	16.3848	12.0984	16.7333	1.18652	1.45087e-08	2.87067e-07	up	Hif1an
ENSMUSG00000001027	103.924	99.0029	81.4768	51.3002	30.4624	43.4867	1.18295	8.70058e-09	1.78215e-07	up	Scn4a
ENSMUSG00000036112	12.7404	19.0813	19.969	7.98536	7.19614	7.71687	1.17639	1.35515e-09	3.07367e-08	up	Metap2
ENSMUSG00000078815	89.2441	81.0603	84.6153	38.0871	36.5469	38.1869	1.17579	7.03027e-21	4.8308e-19	up	Cacng6
ENSMUSG00000028530	39.748	38.5549	34.4684	17.998	15.8922	16.0214	1.17547	3.28703e-18	1.87913e-16	up	Jak1
ENSMUSG00000021770	11.7186	12.6956	10.6951	4.92194	5.06895	5.60206	1.16942	2.9771e-15	1.31833e-13	up	Samd8
ENSMUSG00000020634	33.6572	43.4882	37.5736	17.6015	15.1373	18.4142	1.16474	1.5158e-12	5.10722e-11	up	Ubxn2a
ENSMUSG00000028161	20.0668	21.5686	22.5808	8.54583	9.26065	10.8216	1.16467	1.72823e-14	7.17474e-13	up	Ppp3ca
ENSMUSG00000028396	73.2061	82.1647	63.8863	32.897	34.1166	31.2943	1.157	1.02714e-14	4.34168e-13	up	2310002L09Rik
ENSMUSG00000021768	45.4472	40.3953	31.7301	19.897	18.2024	14.7027	1.15443	1.05989e-09	2.45997e-08	up	Dusp13
ENSMUSG00000073700	62.4146	65.459	67.3824	27.1166	23.3717	37.3592	1.15202	2.53232e-09	5.55398e-08	up	Klhl21
ENSMUSG00000026308	69.3334	59.021	25.8726	27.091	26.6659	15.6296	1.15198	0.000299928	0.00236768	up	Klhl30
ENSMUSG00000021451	15.2986	13.9179	10.5235	7.48711	5.42605	4.99027	1.14903	3.93368e-08	7.14464e-07	up	Sema4d
ENSMUSG00000026950	168.838	206.754	127.164	85.5979	56.7494	84.4316	1.14847	2.28016e-07	3.66007e-06	up	Neb
ENSMUSG00000022257	26.3385	23.4777	21.2544	11.5911	12.277	8.34071	1.14106	4.4117e-09	9.4096e-08	up	Laptm4b
ENSMUSG00000025579	66.3619	67.4617	55.2243	29.6535	29.3103	26.8191	1.13972	1.12306e-15	5.25689e-14	up	Gaa
ENSMUSG00000019278	11.0153	10.1346	11.571	6.32116	4.02299	4.50971	1.13779	6.39169e-08	1.13432e-06	up	Dpep1
ENSMUSG00000030401	235.778	211.627	190.168	94.4993	103.938	91.761	1.13547	1.26627e-15	5.90741e-14	up	Rtn2
ENSMUSG00000041688	22.9287	19.3337	10.6592	10.4366	5.63238	8.07262	1.13136	7.72577e-05	0.00070806	up	Amot
ENSMUSG00000042066	17.1223	16.1086	13.0353	7.4904	6.83356	6.81652	1.12884	1.6919e-12	5.64599e-11	up	Tmcc2
ENSMUSG00000023034	27.2046	43.2685	36.2724	18.5807	17.292	12.9696	1.12749	9.96826e-08	1.71452e-06	up	Nr4a1
ENSMUSG00000018415	24.5522	27.9036	19.4612	11.463	9.98106	11.5356	1.12405	1.86524e-10	4.8182e-09	up	Gid4
ENSMUSG00000019933	16.8946	15.721	15.8579	8.79282	10.823	2.68555	1.11902	0.00329881	0.0176674	up	Mrln
ENSMUSG00000074807	18.0063	16.627	19.4211	7.66836	8.36391	8.88444	1.11636	3.99845e-10	9.87157e-09	up	Gm10762
ENSMUSG00000041528	21.6956	20.4742	15.7935	9.60874	8.07735	9.03694	1.11618	6.61595e-11	1.80953e-09	up	Rnf123
ENSMUSG00000027346	21.9441	43.0842	38.1257	18.3667	8.25654	21.0839	1.11204	0.000562005	0.00403677	up	Gpcpd1
ENSMUSG00000023232	27.9273	24.9163	18.9772	11.2288	10.436	11.5637	1.11128	2.07122e-09	4.59323e-08	up	Serinc2
ENSMUSG00000004364	45.5128	54.4174	41.9297	21.7725	21.7084	22.6296	1.10117	2.17174e-13	8.08979e-12	up	Cul3
ENSMUSG00000040850	31.262	37.9122	32.4359	14.6347	14.6937	18.1472	1.0973	8.27475e-12	2.56367e-10	up	Psme4
ENSMUSG00000051502	28.0707	30.6469	30.6274	12.6524	14.1994	14.9712	1.09454	1.9968e-11	5.85154e-10	up	Ufsp1
ENSMUSG00000040666	382.525	412.8	350.996	165.717	214.241	157.257	1.0934	3.57111e-11	1.00837e-09	up	Sh3bgr
ENSMUSG00000022867	28.3772	29.9083	25.7768	14.2127	11.6447	13.7012	1.08689	3.54894e-13	1.28917e-11	up	Usp25
ENSMUSG00000028518	46.0674	51.0039	49.486	24.88	18.9202	25.253	1.08535	1.14002e-11	3.44202e-10	up	Prkaa2
ENSMUSG00000021508	42.7024	47.4627	55.9665	26.6858	21.1143	21.1493	1.08333	4.46272e-10	1.09596e-08	up	Cxcl14
ENSMUSG00000053192	46.1683	44.3655	35.2504	17.8554	23.1429	18.4901	1.07989	1.42346e-09	3.22336e-08	up	Mllt11
ENSMUSG00000022095	12.6634	12.4087	11.2797	5.71979	5.19102	6.28604	1.07855	5.30363e-12	1.67756e-10	up	Fam160b2
ENSMUSG00000046785	11.2709	11.8014	11.2453	5.84155	3.91485	6.47812	1.07848	1.01955e-07	1.74499e-06	up	Epm2aip1
ENSMUSG00000025429	37.2777	36.0801	23.7028	17.0597	12.332	16.8369	1.06961	2.23181e-06	2.9963e-05	up	Pstpip2
ENSMUSG00000034842	41.6611	42.549	41.0133	17.8563	21.1714	20.6361	1.0692	8.32333e-15	3.55052e-13	up	Art3
ENSMUSG00000056328	1259.26	1078.81	793.915	565.569	382.88	545.528	1.06791	6.04645e-07	9.02053e-06	up	Myh1
ENSMUSG00000046668	16.6282	14.3742	18.4381	7.00831	6.71492	9.92022	1.0633	4.42335e-07	6.7655e-06	up	Cxxc5
ENSMUSG00000033124	47.1784	45.158	38.6669	20.5898	19.4268	22.8539	1.05879	1.18736e-12	4.05943e-11	up	Atg9a
ENSMUSG00000041058	35.9774	42.7693	32.2332	16.945	15.9729	20.481	1.055	1.05503e-09	2.45278e-08	up	Wwp1
ENSMUSG00000024654	18.1244	19.9727	14.9345	9.01958	8.34634	8.18044	1.05286	9.74621e-11	2.62451e-09	up	Asrgl1
ENSMUSG00000022519	475.3	487.948	354.987	229.402	205.715	201.001	1.0512	1.47383e-10	3.8578e-09	up	Srl
ENSMUSG00000030399	7264.38	7219.44	5774.83	3358.87	3507.48	2925.88	1.04883	6.33523e-12	1.99481e-10	up	Ckm
ENSMUSG00000028980	14.6387	11.8043	14.635	7.58001	5.51862	6.84055	1.04164	6.67193e-09	1.38906e-07	up	H6pd
ENSMUSG00000027742	23.5889	25.448	23.1402	13.1022	10.8997	11.158	1.03698	2.91202e-13	1.06894e-11	up	Cog6
ENSMUSG00000023965	11.9477	12.7879	9.987	4.44331	6.06796	6.40927	1.03579	1.19879e-07	2.00502e-06	up	Fbxl17
ENSMUSG00000019194	372.005	371.448	294.621	156.884	181.049	168.517	1.03537	1.24006e-11	3.72794e-10	up	Scn1b
ENSMUSG00000051236	48.1048	52.1008	44.9442	26.2223	23.1578	21.7617	1.02846	3.77667e-13	1.36479e-11	up	Msrb3
ENSMUSG00000025816	11.1106	12.7952	9.94341	5.81662	5.82903	4.93339	1.02843	7.94973e-10	1.89233e-08	up	Sec61a2
ENSMUSG00000040774	9.68462	11.4084	9.25056	5.5038	5.53962	3.82868	1.0273	3.46159e-07	5.43758e-06	up	Cept1
ENSMUSG00000063275	39.9513	35.958	27.5689	15.9209	24.3946	10.662	1.02096	0.000195846	0.00162031	up	Hacd1
ENSMUSG00000045776	10.31	11.7304	9.00598	5.37037	4.81864	5.12202	1.01842	1.03533e-10	2.77194e-09	up	Lrtm1
ENSMUSG00000074994	10.5807	12.2987	9.42234	5.84889	4.6923	5.45476	1.01254	1.42948e-09	3.23174e-08	up	Qser1
ENSMUSG00000026603	28.9866	33.842	23.1281	16.7765	14.7667	11.0949	1.01095	1.1516e-06	1.62913e-05	up	Smyd2
ENSMUSG00000073375	136.765	126.44	73.4718	56.3225	69.3225	41.5268	1.0099	7.28784e-05	0.000673678	up	Lrrc30
ENSMUSG00000042476	18.3747	19.878	15.0535	8.9858	8.28466	9.24934	1.00641	1.47409e-10	3.8578e-09	up	Abcb4
ENSMUSG00000021493	60.664	54.4495	40.113	29.4888	29.2	18.6227	1.00534	5.2443e-06	6.5327e-05	up	Pdlim7
ENSMUSG00000067653	1362.04	1247.45	987.943	779.6	627.43	387.46	1.00338	2.5016e-05	0.000263955	up	Ankrd23
ENSMUSG00000020473	23.1125	25.8764	18.0138	10.0224	11.4749	11.9434	1.00196	3.38124e-08	6.247e-07	up	Aebp1
ENSMUSG00000022884	31.2675	68.508	44.2493	24.2209	22.1661	25.5173	1.00187	6.31088e-05	0.000593197	up	Eif4a2
ENSMUSG00000032602	21.0016	18.507	18.2008	38.6692	36.646	41.55	-1.01759	6.58782e-13	2.32642e-11	down	Slc25a20
ENSMUSG00000070713	7.58951	7.52133	10.2286	15.9064	15.1489	20.3599	-1.01995	5.85336e-06	7.21914e-05	down	Gm10282
ENSMUSG00000005103	6.84371	6.89371	5.57845	14.2288	14.2693	10.8626	-1.02583	5.17989e-09	1.09476e-07	down	Wdr1
ENSMUSG00000085795	15.121	19.7986	15.5882	29.8087	37.9861	35.0851	-1.02595	9.55224e-09	1.95087e-07	down	Zfp703
ENSMUSG00000042895	80.8194	77.6131	63.2025	197.096	174.712	82.6963	-1.03601	0.0001881	0.00156833	down	Abra
ENSMUSG00000069919	249.93	261.045	297.793	521.127	393.344	750.062	-1.04129	6.87513e-06	8.30313e-05	down	Hba-a1
ENSMUSG00000075701	14.7581	15.8117	22.9491	34.6633	45.8393	29.6949	-1.04155	1.03209e-05	0.000119971	down	Selenos
ENSMUSG00000056313	23.2575	17.4159	22.3933	46.488	53.6796	29.7575	-1.04238	9.36973e-06	0.000109831	down	Tcim
ENSMUSG00000023904	42.1623	55.2103	27.7359	90.9281	96.3002	70.8553	-1.04448	3.12344e-05	0.000320124	down	Hcfc1r1
ENSMUSG00000025745	47.0925	45.9945	38.8302	101.117	82.093	89.2327	-1.04615	7.28575e-12	2.2685e-10	down	Hadha
ENSMUSG00000023277	60.8968	36.9465	31.1129	126.807	68.9907	71.1506	-1.04951	0.000341053	0.00263273	down	Twf2
ENSMUSG00000030161	37.6412	40.1482	38.4058	81.1296	91.6743	67.7982	-1.04991	3.98466e-11	1.12287e-09	down	Gabarapl1
ENSMUSG00000026880	22.1436	22.7178	23.7493	52.3799	40.8334	48.9359	-1.05058	6.6842e-12	2.09995e-10	down	Stom
ENSMUSG00000031808	12.4883	11.9036	11.5063	27.1125	19.5685	27.894	-1.05416	3.42631e-09	7.39839e-08	down	Slc27a1
ENSMUSG00000027605	4.36507	4.98923	5.17644	9.58964	10.2883	10.3448	-1.05498	3.11715e-13	1.13825e-11	down	Acss2
ENSMUSG00000033429	38.4122	33.7851	32.602	69.4386	86.8027	61.5605	-1.05517	6.9755e-09	1.44794e-07	down	Mcee
ENSMUSG00000017009	19.5462	18.1125	10.4206	39.441	43.2617	17.3977	-1.05749	0.00124274	0.00789031	down	Sdc4
ENSMUSG00000090862	26.57	28.3976	35.5068	54.999	67.5475	66.3915	-1.06208	1.43788e-09	3.24546e-08	down	Rps13
ENSMUSG00000026003	170.136	163.199	135.822	329.983	338.479	316.038	-1.06927	1.26953e-13	4.89192e-12	down	Acadl
ENSMUSG00000033377	7.62824	7.39093	5.84295	14.1308	15.9681	13.8184	-1.07281	1.03296e-10	2.77091e-09	down	Palmd
ENSMUSG00000042745	31.3973	29.1081	22.2669	59.5933	63.0916	51.7445	-1.07515	6.14727e-09	1.28751e-07	down	Id1
ENSMUSG00000038776	10.9396	10.0885	21.1388	24.7184	28.7542	35.7522	-1.0808	0.000162368	0.00138187	down	Ephx1
ENSMUSG00000033610	9.75354	10.5867	4.40971	20.4222	18.1013	13.9857	-1.08422	0.000278854	0.0022189	down	Pank1
ENSMUSG00000020423	8.93502	11.387	11.4166	32.9137	18.4748	16.0187	-1.08594	4.91626e-05	0.000476229	down	Btg2
ENSMUSG00000022808	10.0027	8.23256	9.44786	17.7789	19.8326	21.2755	-1.08811	7.98571e-11	2.16296e-09	down	Snx4
ENSMUSG00000052305	298.8	315.097	345.783	631.944	479.359	934.401	-1.09195	3.18382e-06	4.12743e-05	down	Hbb-bs
ENSMUSG00000068874	9.67418	8.37649	11.3767	19.0786	19.909	24.4155	-1.10661	8.3222e-09	1.71219e-07	down	Selenbp1
ENSMUSG00000035885	63.2598	46.598	71.1178	112.424	155.741	122.253	-1.10909	1.93117e-07	3.11781e-06	down	Cox8a
ENSMUSG00000027809	21.7978	22.2615	19.9268	49.9372	41.3455	47.2134	-1.11365	3.89077e-15	1.70133e-13	down	Etfdh
ENSMUSG00000027984	40.8918	39.2899	36.835	81.3031	86.1028	86.995	-1.12019	1.36822e-18	7.98551e-17	down	Hadh
ENSMUSG00000018796	36.0071	41.4445	24.5405	87.3573	63.2807	72.012	-1.12609	2.31178e-07	3.70229e-06	down	Acsl1
ENSMUSG00000019997	9.75337	15.049	13.195	29.2324	31.6344	22.3017	-1.12952	1.33756e-07	2.21325e-06	down	Ctgf
ENSMUSG00000031990	4.09906	4.23326	7.39524	10.8524	11.0162	12.5992	-1.13046	6.44685e-06	7.84704e-05	down	Jam3
ENSMUSG00000050299	3.36868	4.56523	9.76735	11.2426	15.0418	12.5752	-1.13309	0.00439922	0.0222255	down	Gm9843
ENSMUSG00000050856	221.473	216.454	325.195	479.873	685.968	508.993	-1.134	1.63685e-07	2.67046e-06	down	Atp5k
ENSMUSG00000021388	6.02589	8.67472	10.3931	14.9559	16.9943	23.632	-1.14635	7.06968e-06	8.51597e-05	down	Aspn
ENSMUSG00000022528	4.51696	4.47581	8.76405	8.28318	12.6537	18.5768	-1.15264	0.000717617	0.00494812	down	Hes1
ENSMUSG00000031879	9.00926	8.84747	9.59106	17.8343	23.6298	19.6754	-1.15455	2.00063e-09	4.45085e-08	down	Fam96b
ENSMUSG00000002395	13.748	14.6742	16.1535	29.0586	41.0831	29.8936	-1.16564	6.82672e-10	1.64466e-08	down	Use1
ENSMUSG00000049641	52.3783	54.855	44.914	113.966	135.805	92.704	-1.17037	1.49293e-10	3.89251e-09	down	Vgll2
ENSMUSG00000025408	5.33934	7.50505	12.7069	16.833	19.745	21.0334	-1.17202	6.24623e-05	0.000589105	down	Ddit3
ENSMUSG00000024132	116.539	107.478	96.4131	251.395	256.809	215.992	-1.17629	2.48159e-15	1.10593e-13	down	Eci1
ENSMUSG00000028470	9.95785	9.50606	11.9391	21.5039	29.8963	19.6957	-1.1781	4.12729e-08	7.48656e-07	down	Hint2
ENSMUSG00000036585	12.3134	12.2209	8.80466	26.9767	26.6737	22.2297	-1.18578	1.29656e-10	3.42532e-09	down	Fgf1
ENSMUSG00000017765	4.58215	5.44435	6.67396	11.2528	12.4631	14.3262	-1.18626	2.08352e-09	4.60586e-08	down	Slc12a4
ENSMUSG00000048007	7.5735	7.30662	5.63468	16.2159	18.9598	11.9188	-1.1977	3.82087e-07	5.91536e-06	down	Timm8a1
ENSMUSG00000020836	64.9269	65.9277	54.76	145.881	147.213	132.778	-1.19798	2.94588e-17	1.5684e-15	down	Coro6
ENSMUSG00000047343	7.56565	11.7586	5.84826	24.8436	21.2988	12.5779	-1.22103	3.74591e-05	0.000376182	down	Mettl21c
ENSMUSG00000026154	26.9454	27.8396	26.771	54.2277	75.0966	60.9987	-1.22228	5.16906e-12	1.63871e-10	down	Sdhaf4
ENSMUSG00000028383	27.002	28.1539	25.549	66.8462	53.4648	68.4562	-1.22557	5.19569e-15	2.24988e-13	down	Hsdl2
ENSMUSG00000010307	3.43934	3.70372	6.83623	8.55459	10.4301	13.7736	-1.22679	5.94374e-05	0.000563625	down	Tmem86a
ENSMUSG00000069917	243.46	249.104	336.254	591.94	440.734	913.478	-1.23147	2.18985e-06	2.94848e-05	down	Hba-a2
ENSMUSG00000059447	40.7087	41.0111	35.123	100.985	83.7112	89.8024	-1.23202	2.46446e-17	1.32219e-15	down	Hadhb
ENSMUSG00000069372	5.7498	4.49782	3.89858	6.68417	8.41128	18.4169	-1.24251	0.000575377	0.00411375	down	Ctxn3
ENSMUSG00000030917	5.75038	6.20076	6.04589	15.0176	15.1734	12.487	-1.24434	4.57201e-13	1.62691e-11	down	Tmem159
ENSMUSG00000024063	6.48099	6.7082	6.57461	17.8647	15.2472	14.0166	-1.25247	5.6257e-15	2.422e-13	down	Lbh
ENSMUSG00000014846	14.2996	14.8785	30.634	56.6352	48.2967	37.6535	-1.2529	1.793e-05	0.000196162	down	Tppp3
ENSMUSG00000001666	27.6675	19.6453	26.8929	52.582	64.9923	59.3228	-1.25297	1.53073e-10	3.9762e-09	down	Ddt
ENSMUSG00000070424	6.12084	6.62425	6.93105	11.8819	21.8188	13.302	-1.25502	5.58818e-07	8.39069e-06	down	Art5
ENSMUSG00000023495	8.5078	7.95172	6.77454	14.3087	29.0418	12.1544	-1.25529	2.20084e-05	0.000235787	down	Pcbp4
ENSMUSG00000032495	16.2103	20.9755	19.3544	42.2962	47.8851	46.044	-1.2682	8.67653e-16	4.14482e-14	down	Lrrc2
ENSMUSG00000028393	8.82555	6.99425	8.55893	19.4091	18.0464	22.061	-1.28662	1.34904e-12	4.55635e-11	down	Alad
ENSMUSG00000066705	21.7432	18.5647	25.4166	53.8373	55.2133	52.2805	-1.29513	5.83473e-16	2.84576e-14	down	Fxyd6
ENSMUSG00000027187	49.8426	48.4413	45.3963	119.662	108.508	125.506	-1.29939	7.39517e-22	5.45795e-20	down	Cat
ENSMUSG00000046034	7.63455	7.91649	7.04155	16.3922	28.1073	11.278	-1.30269	1.40065e-05	0.000157817	down	Otulin
ENSMUSG00000005950	5.9113	5.69215	4.66805	12.4918	14.0128	14.0098	-1.3145	1.43807e-13	5.49579e-12	down	P2rx5
ENSMUSG00000028996	5.45393	6.72959	2.02382	13.0827	17.3404	5.08118	-1.31953	0.00683929	0.0316632	down	Rbp7
ENSMUSG00000028195	10.1588	20.6697	12.0148	36.484	37.7507	32.8553	-1.32108	2.37483e-07	3.79021e-06	down	Cyr61
ENSMUSG00000039395	13.4043	16.5967	16.8011	34.6767	34.941	47.6165	-1.32419	8.28888e-12	2.56367e-10	down	Mreg
ENSMUSG00000008393	7.21491	5.96755	7.34633	18.795	18.4252	14.3119	-1.32655	3.89645e-13	1.40082e-11	down	Carhsp1
ENSMUSG00000002944	95.4095	90.0483	93.3351	269.826	226.871	206.741	-1.33514	1.03755e-19	6.49003e-18	down	Cd36
ENSMUSG00000031824	5.29415	4.8832	2.7838	12.8083	12.3391	7.64411	-1.33711	1.10808e-06	1.5708e-05	down	6430548M08Rik
ENSMUSG00000039601	13.5918	15.4988	10.2491	33.7544	29.8315	36.1196	-1.34102	2.0021e-12	6.61783e-11	down	Rcan2
ENSMUSG00000078566	105.075	115.145	96.8471	249.287	301.311	254.2	-1.34375	2.96842e-19	1.81607e-17	down	Bnip3
ENSMUSG00000039208	5.11078	6.80036	4.58102	12.3535	18.6235	11.1153	-1.35019	2.62842e-07	4.18059e-06	down	Metrnl
ENSMUSG00000025584	4.32594	3.91775	4.81666	10.7333	10.6756	11.9489	-1.35081	2.04835e-16	1.01681e-14	down	Pde8a
ENSMUSG00000030218	24.5003	32.3955	44.5201	102.431	67.5765	91.6003	-1.36686	2.49067e-08	4.75271e-07	down	Mgp
ENSMUSG00000007033	11.122	12.6585	10.137	31.5301	34.5719	21.9222	-1.37509	2.66485e-11	7.68016e-10	down	Hspa1l
ENSMUSG00000039960	6.50426	8.7356	5.07238	16.3831	20.6005	15.8198	-1.37697	1.20267e-09	2.76375e-08	down	Rhou
ENSMUSG00000091780	5.48556	4.958	6.05882	12.9032	19.4541	10.6052	-1.37879	1.76387e-07	2.86429e-06	down	Sco2
ENSMUSG00000053898	88.5427	80.226	79.8247	222.581	220.752	213.983	-1.40269	1.4627e-29	1.5575e-27	down	Ech1
ENSMUSG00000022951	76.9836	53.0345	53.2869	206.009	177.833	107.465	-1.42223	1.24619e-08	2.49757e-07	down	Rcan1
ENSMUSG00000023092	219.331	355.586	182.865	619.806	719.628	691.931	-1.42256	1.78394e-09	3.99426e-08	down	Fhl1
ENSMUSG00000032060	288.301	270.439	219.656	682.606	770.387	656.383	-1.4382	1.43591e-19	8.94178e-18	down	Cryab
ENSMUSG00000035105	23.6293	27.6589	13.3348	61.4258	68.8201	46.6972	-1.45274	3.24502e-08	6.04336e-07	down	Egln3
ENSMUSG00000021792	6.75313	6.51707	5.81433	17.589	19.2869	15.528	-1.45583	8.00326e-19	4.75053e-17	down	Fam213a
ENSMUSG00000020032	4.97052	6.46802	6.16826	22.5598	16.6187	10.1548	-1.48485	2.02781e-08	3.93955e-07	down	Nuak1
ENSMUSG00000020085	3.80759	4.39685	4.36083	15.4241	11.4056	8.4135	-1.48569	1.3483e-10	3.54858e-09	down	Aifm2
ENSMUSG00000030214	9.84912	8.36722	8.53725	25.2025	25.7914	24.8194	-1.50167	2.40688e-24	2.05973e-22	down	Plbd1
ENSMUSG00000009633	33.7349	54.6822	34.6941	64.9389	165.206	120.369	-1.50928	1.4159e-06	1.96326e-05	down	G0s2
ENSMUSG00000037523	18.3134	17.8327	15.0536	57.1048	48.9103	40.291	-1.51424	1.08066e-17	5.91145e-16	down	Mavs
ENSMUSG00000031767	3.62651	3.96244	3.55777	9.57038	10.8628	11.5184	-1.51675	1.03498e-21	7.5192e-20	down	Nudt7
ENSMUSG00000036880	113.115	110.545	110.38	307.685	326.126	330.333	-1.52915	2.92018e-36	4.42756e-34	down	Acaa2
ENSMUSG00000027999	14.168	14.3805	13.853	43.7938	39.9515	40.1328	-1.54606	1.27797e-33	1.69775e-31	down	Pla2g12a
ENSMUSG00000026483	3.99258	4.32194	5.13138	15.383	14.2826	9.76787	-1.55014	6.5337e-14	2.56007e-12	down	Fam129a
ENSMUSG00000031765	7.38447	10.1794	6.85447	27.9725	30.0237	14.1912	-1.56261	1.09215e-07	1.85108e-06	down	Mt1
ENSMUSG00000034648	5.92088	6.08644	5.45814	18.8671	13.586	21.0519	-1.6135	6.63485e-16	3.20241e-14	down	Lrrn1
ENSMUSG00000006715	2.89729	3.71046	3.44121	8.5778	8.37916	14.0147	-1.621	3.22372e-09	7.01523e-08	down	Gmnn
ENSMUSG00000110949	6.41777	3.80101	3.31824	19.7251	13.8211	8.30569	-1.62622	4.07807e-06	5.21403e-05	down	Nudt8
ENSMUSG00000025068	20.9555	19.3201	16.8317	54.2824	61.7086	60.4313	-1.62677	1.05077e-25	9.83701e-24	down	Gsto1
ENSMUSG00000022210	9.92946	11.0354	10.8037	33.4246	33.4135	31.7614	-1.63306	5.05507e-30	5.55221e-28	down	Dhrs4
ENSMUSG00000079243	29.26	28.096	15.9373	115.604	86.2702	32.7776	-1.67836	3.92718e-06	5.04422e-05	down	Xirp1
ENSMUSG00000052276	3.77181	10.0047	4.31385	20.6882	16.0645	21.3525	-1.6818	7.38978e-07	1.08122e-05	down	Ostn
ENSMUSG00000078429	12.0214	9.12187	11.8373	35.3269	31.2112	39.6073	-1.68544	7.8822e-22	5.78678e-20	down	Ctdsp2
ENSMUSG00000020393	10.4827	9.38214	8.10312	32.133	27.8665	30.1232	-1.68705	1.72474e-27	1.71846e-25	down	Kremen1
ENSMUSG00000000552	4.34443	4.41421	6.40267	20.4471	13.7616	15.4273	-1.70901	1.38489e-13	5.30708e-12	down	Zfp385a
ENSMUSG00000027698	6.37033	7.41335	6.00102	22.4843	21.5645	20.7847	-1.71084	1.13818e-30	1.27012e-28	down	Nceh1
ENSMUSG00000011305	16.0211	14.1531	9.29297	57.9929	42.8776	28.8117	-1.71549	4.60114e-10	1.12599e-08	down	Plin5
ENSMUSG00000043415	4.83476	6.43872	15.8328	40.7006	29.2506	20.4331	-1.73633	0.00293737	0.0160932	down	Otud1
ENSMUSG00000052374	276.28	288.383	177.618	877.886	919.031	677.737	-1.73715	4.80946e-16	2.37057e-14	down	Actn2
ENSMUSG00000056091	24.8423	29.2224	20.6385	82.9376	95.281	71.3248	-1.73964	7.73026e-21	5.28575e-19	down	St3gal5
ENSMUSG00000033161	21.2035	18.7689	16.3077	66.6355	82.38	39.4609	-1.74315	2.50567e-12	8.2239e-11	down	Atp1a1
ENSMUSG00000021226	9.73906	6.99379	6.37396	39.4149	20.3149	20.9425	-1.80242	1.48129e-10	3.86938e-09	down	Acot2
ENSMUSG00000024048	68.4559	59.0134	55.5859	197.116	244.695	203.421	-1.81737	1.74313e-30	1.92976e-28	down	Myl12a
ENSMUSG00000022040	15.2575	13.9752	14.6365	54.9897	49.6529	51.9624	-1.83514	5.05899e-43	1.03776e-40	down	Ephx2
ENSMUSG00000022270	19.0075	41.1417	18.4861	102.235	133.681	46.0268	-1.84176	0.00128104	0.00810765	down	Fam134b
ENSMUSG00000040740	7.94856	6.60317	4.44271	31.0594	21.5572	15.6886	-1.84478	5.29009e-11	1.46239e-09	down	Slc25a34
ENSMUSG00000034006	3.25916	3.04112	1.97863	10.5275	12.8056	6.79278	-1.85971	3.52257e-12	1.1427e-10	down	Pqlc1
ENSMUSG00000022490	26.5873	18.1903	18.0746	78.4617	84.4373	66.7376	-1.86882	1.61296e-20	1.07652e-18	down	Ppp1r1a
ENSMUSG00000008540	12.0528	14.6162	19.8732	47.8896	57.3453	67.8247	-1.89398	2.68262e-17	1.43371e-15	down	Mgst1
ENSMUSG00000031448	8.66508	9.41018	7.0441	34.9195	35.1428	26.3706	-1.93945	2.55436e-26	2.44046e-24	down	Adprhl1
ENSMUSG00000018893	1818.44	1116.65	1398.38	5331.78	6869.26	4999.53	-1.98886	3.67234e-21	2.58715e-19	down	Mb
ENSMUSG00000015568	47.5105	52.6662	54.4139	205.906	202.675	213.608	-2.00869	8.15461e-56	2.64532e-53	down	Lpl
ENSMUSG00000001334	31.0214	32.8622	26.403	113.548	141.093	109.305	-2.01078	1.95684e-33	2.48146e-31	down	Fndc5
ENSMUSG00000005686	2.27755	2.46362	2.69831	10.3249	9.8713	9.9146	-2.01264	2.34031e-40	4.35267e-38	down	Ampd3
ENSMUSG00000051343	5.60292	5.77192	4.92476	26.6555	22.9016	16.8806	-2.02517	2.04449e-25	1.85186e-23	down	Rab11fip5
ENSMUSG00000006587	1.9512	4.43428	6.30262	11.8337	18.1252	23.2111	-2.06454	3.82465e-08	6.96476e-07	down	Snai3
ENSMUSG00000027559	129.436	121.7	90.9216	526.995	446.416	473.806	-2.08087	4.63468e-33	5.77225e-31	down	Car3
ENSMUSG00000022332	3.88103	2.61535	2.70475	12.6329	13.4483	13.1186	-2.08737	1.09672e-25	1.01987e-23	down	Khdrbs3
ENSMUSG00000048489	6.5133	7.60323	4.06174	26.7782	42.9853	8.8047	-2.1099	0.00141395	0.00879713	down	8430408G22Rik
ENSMUSG00000032033	4.98145	4.38429	5.19868	22.0226	19.4682	22.4486	-2.13196	9.69912e-37	1.48674e-34	down	Barx2
ENSMUSG00000079484	3.28774	3.59377	3.05815	13.6864	16.8122	15.0438	-2.19254	7.9143e-36	1.16207e-33	down	Phyhd1
ENSMUSG00000026628	2.56805	2.89746	2.47814	16.9058	16.1357	4.50012	-2.23633	1.05992e-08	2.15838e-07	down	Atf3
ENSMUSG00000027452	5.00847	5.32301	6.0201	26.2326	22.9633	29.694	-2.26831	2.53287e-41	4.90708e-39	down	Acss1
ENSMUSG00000019920	3.27534	5.49228	5.88737	22.197	21.6523	27.6752	-2.2847	2.06998e-22	1.56076e-20	down	Lims1
ENSMUSG00000048376	2.26559	2.85368	2.69349	14.1769	14.9635	11.1117	-2.36071	1.53763e-34	2.14484e-32	down	F2r
ENSMUSG00000028773	599.256	495.471	594.255	3241.49	3276.45	3009.33	-2.49589	4.03599e-72	2.08511e-69	down	Fabp3
ENSMUSG00000025813	2.34764	3.45697	2.31677	16.2781	15.7399	14.2908	-2.5071	5.15607e-39	8.87925e-37	down	Homer2
ENSMUSG00000090877	2.35446	4.26849	1.84088	17.3849	21.8554	9.05395	-2.50826	1.07633e-12	3.7071e-11	down	Hspa1b
ENSMUSG00000027861	15.0632	14.4856	15.2936	91.759	93.2818	71.6163	-2.51611	5.16816e-59	1.84848e-56	down	Casq2
ENSMUSG00000091971	3.0919	5.40904	2.55871	24.012	29.1088	11.3448	-2.53999	2.12396e-13	7.94292e-12	down	Hspa1a
ENSMUSG00000026610	2.3864	3.4376	3.0429	15.0094	18.6182	20.1868	-2.59742	3.06302e-39	5.4777e-37	down	Esrrg
ENSMUSG00000030246	103.31	99.5459	108.779	711.132	741.65	741.394	-2.81563	1.47545e-118	2.57262e-115	down	Ldhb
ENSMUSG00000049551	9.70923	9.92147	11.6655	71.7829	92.0896	59.6587	-2.83523	3.32652e-48	8.75502e-46	down	Fzd9
ENSMUSG00000029683	34.8122	61.1171	66.4088	358.557	395.078	409.393	-2.84058	1.05796e-34	1.49065e-32	down	Lmod2
ENSMUSG00000006221	128.811	126.864	83.6319	776.381	947.321	784.728	-2.88601	4.22641e-48	1.09174e-45	down	Hspb7
ENSMUSG00000029223	1.24168	1.63895	1.16295	8.44074	13.0424	10.7694	-2.98639	1.33712e-29	1.43473e-27	down	Uchl1
ENSMUSG00000037139	8.78486	10.5841	4.74442	67.7297	67.6069	56.1484	-2.98776	6.39977e-31	7.31724e-29	down	Myom3
ENSMUSG00000033196	153.906	179.618	134.443	1336.59	1331.64	1107.05	-3.01202	1.73218e-76	1.00675e-73	down	Myh2
ENSMUSG00000030747	7.79865	9.59943	14.6688	70.3712	70.4972	119.709	-3.02137	7.94296e-28	8.08733e-26	down	Dgat2
ENSMUSG00000038370	19.7957	15.1374	24.5966	158.989	151.78	174.386	-3.02612	1.09435e-53	3.3185e-51	down	Pcp4l1
ENSMUSG00000025129	99.0231	66.139	31.7706	682.171	677.855	292.997	-3.06914	1.63805e-08	3.2182e-07	down	Ppp1r27
ENSMUSG00000030541	57.4346	45.842	52.1256	458.739	444.162	415.859	-3.08486	1.696e-104	2.15068e-101	down	Idh2
ENSMUSG00000025085	1.37276	1.24681	1.93085	7.56828	23.277	8.42419	-3.10096	2.44362e-08	4.68859e-07	down	Ablim1
ENSMUSG00000030470	15.6144	26.069	8.52681	143.274	157.754	130.986	-3.10426	2.0412e-23	1.63435e-21	down	Csrp3
ENSMUSG00000027077	20.8841	24.3349	20.4773	165.115	231.491	171.997	-3.11296	1.43641e-66	6.67884e-64	down	Smtnl1
ENSMUSG00000036304	1.1829	1.92568	0.555099	17.4235	7.5991	7.61126	-3.14456	8.06528e-13	2.81961e-11	down	Zdhhc23
ENSMUSG00000033576	1.41243	2.18041	3.90303	20.486	25.8843	20.3128	-3.14804	7.06625e-25	6.23843e-23	down	Apol6
ENSMUSG00000047485	1.96713	4.35502	3.73945	34.0984	30.2278	25.9279	-3.16132	1.45972e-31	1.71106e-29	down	Klhl34
ENSMUSG00000055044	7.69462	6.66533	5.62658	65.3282	71.1153	46.6882	-3.19386	5.42581e-57	1.84597e-54	down	Pdlim1
ENSMUSG00000044405	0.743765	1.27827	1.68412	9.26498	14.399	11.3423	-3.22923	2.17695e-20	1.43237e-18	down	Adig
ENSMUSG00000061877	2.73841	1.8425	2.36314	20.186	25.7865	22.0944	-3.28752	5.44642e-37	8.5362e-35	down	BC048679
ENSMUSG00000116207	5.99514	5.68501	6.27917	61.0916	59.1541	60.4933	-3.32894	1.80569e-143	6.29688e-140	down	Nnt
ENSMUSG00000039824	3.67691	4.31337	2.82582	35.9411	61.552	40.4133	-3.66876	2.87761e-49	8.19179e-47	down	Myl6b
ENSMUSG00000031880	1.51073	1.4955	1.74884	25.1514	24.2767	12.1244	-3.68591	8.76085e-37	1.35783e-34	down	Rrad
ENSMUSG00000025172	64.5269	89.4728	36.5297	755.958	1121.15	609.605	-3.70594	3.73841e-34	5.11246e-32	down	Ankrd2
ENSMUSG00000040485	0.50312	1.71106	1.32319	22.4953	25.7651	9.87842	-4.02731	1.61367e-21	1.16627e-19	down	Lrrc52
ENSMUSG00000028116	13.112	16.8129	12.1029	247.986	326.18	209.911	-4.2206	1.44279e-93	1.43754e-90	down	Myoz2
ENSMUSG00000046598	4.33101	6.38039	5.64227	97.095	117.698	94.9353	-4.24081	4.91747e-115	7.62153e-112	down	Bdh1
ENSMUSG00000040752	1.50234	1.32131	0.987622	24.8014	25.9456	24.0048	-4.28303	1.10162e-122	2.56109e-119	down	Myh6
ENSMUSG00000047205	1.0405	1.70753	1.7286	31.6858	33.6273	27.5497	-4.36544	4.46353e-93	4.15079e-90	down	Dusp18
ENSMUSG00000008136	0.519677	0.59129	1.06302	14.0719	18.3524	14.6696	-4.41827	1.51038e-56	5.01627e-54	down	Fhl2
ENSMUSG00000058126	2.81876	2.21032	2.41716	60.6887	61.9962	51.5356	-4.5427	1.35757e-155	6.31225e-152	down	Tpm3-rs7
ENSMUSG00000042045	1.5375	1.59298	1.62001	30.285	48.2278	35.7219	-4.57908	4.15313e-85	3.04906e-82	down	Sln
ENSMUSG00000027940	12.6097	10.3984	8.8746	356.622	375.809	307.562	-5.02634	4.16155e-186	5.80495e-182	down	Tpm3
ENSMUSG00000062713	0.432773	0.336981	0.0969649	13.2298	9.28762	10.1658	-5.18907	9.37099e-48	2.37665e-45	down	Sim2
ENSMUSG00000029467	18.2471	10.7174	12.1381	850.386	816.272	820.208	-5.91792	3.92976e-184	2.74081e-180	down	Atp2a2
ENSMUSG00000013936	18.4386	7.71384	13.763	1194.59	1565.66	1009.54	-6.56032	1.07998e-120	2.15208e-117	down	Myl2
ENSMUSG00000064179	13.456	5.807	4.26528	833.655	851.889	776.699	-6.70761	1.50917e-37	2.41971e-35	down	Tnnt1
ENSMUSG00000103476	1.57768	0	0	50.9885	64.9153	56.876	-6.74806	0.00025029	0.00201809	down	Gm34302
ENSMUSG00000091898	23.3067	6.35449	7.17876	1539.96	1598.45	1398.23	-6.94304	1.34648e-26	1.29531e-24	down	Tnnc1
ENSMUSG00000026418	4.35863	0.990656	0.881416	273.61	275.907	251.622	-6.99964	1.07854e-18	6.32126e-17	down	Tnni1
ENSMUSG00000053093	8.8547	0.734379	0.901768	706.489	598.119	635.861	-7.52703	1.09785e-11	3.34365e-10	down	Myh7
ENSMUSG00000059741	15.5141	1.95586	6.38368	2198.54	2381.79	1925.01	-8.08946	1.38677e-28	1.4329e-26	down	Myl3
