# Supplementary material for: Transcriptome profiling of fast/glycolytic and slow/oxidative muscle fibers in aging and obesity
Source: Cell Death Dis. 2024 Jun 28;15(6):459. doi: 10.1038/s41419-024-06851-y (PMC11213941; doi:10.1038/s41419-024-06851-y)
Supplement: Supplementary file 2 — Supplementary Files [file 41419_2024_6851_MOESM2_ESM.zip › Supplementary Files/Supplementary File 2.xlsx]

## Sheet: Sheet1
Gene_id	Gene symbol
ENSMUSG00000000305	Cdh4
ENSMUSG00000000320	Alox12
ENSMUSG00000000532	Acvr1b
ENSMUSG00000000552	Zfp385a
ENSMUSG00000000567	Sox9
ENSMUSG00000001334	Fndc5
ENSMUSG00000001444	Tbx21
ENSMUSG00000002020	Ltbp2
ENSMUSG00000002265	Peg3
ENSMUSG00000002266	Zim1
ENSMUSG00000002688	Prkd1
ENSMUSG00000002910	Arrdc2
ENSMUSG00000002944	Cd36
ENSMUSG00000003153	Slc2a3
ENSMUSG00000003273	Car11
ENSMUSG00000003355	Fkbp11
ENSMUSG00000003644	Rps6ka1
ENSMUSG00000004035	Gstm7
ENSMUSG00000004360	9330159F19Rik
ENSMUSG00000004364	Cul3
ENSMUSG00000004383	Large1
ENSMUSG00000005103	Wdr1
ENSMUSG00000005686	Ampd3
ENSMUSG00000005705	Agrp
ENSMUSG00000005716	Pvalb
ENSMUSG00000005950	P2rx5
ENSMUSG00000006221	Hspb7
ENSMUSG00000006241	Ccdc159
ENSMUSG00000006457	Actn3
ENSMUSG00000006517	Mvd
ENSMUSG00000006542	Prkag3
ENSMUSG00000006587	Snai3
ENSMUSG00000007033	Hspa1l
ENSMUSG00000007122	Casq1
ENSMUSG00000007279	Scube2
ENSMUSG00000007480	Mc5r
ENSMUSG00000008136	Fhl2
ENSMUSG00000008153	Clstn3
ENSMUSG00000008393	Carhsp1
ENSMUSG00000008540	Mgst1
ENSMUSG00000008658	Rbfox1
ENSMUSG00000009097	Tbx1
ENSMUSG00000009114	2610028H24Rik
ENSMUSG00000009471	Myod1
ENSMUSG00000009487	Otog
ENSMUSG00000010175	Prox1
ENSMUSG00000010461	Eya4
ENSMUSG00000011305	Plin5
ENSMUSG00000011382	Dhdh
ENSMUSG00000013936	Myl2
ENSMUSG00000014592	Camta1
ENSMUSG00000014609	Chrne
ENSMUSG00000014846	Tppp3
ENSMUSG00000015027	Galns
ENSMUSG00000015112	Slc25a13
ENSMUSG00000015217	Hmgb3
ENSMUSG00000015568	Lpl
ENSMUSG00000015843	Rxrg
ENSMUSG00000015962	1700016C15Rik
ENSMUSG00000016179	Camk1g
ENSMUSG00000016386	Mpped2
ENSMUSG00000017009	Sdc4
ENSMUSG00000017631	Abr
ENSMUSG00000017724	Etv4
ENSMUSG00000017765	Slc12a4
ENSMUSG00000017817	Jph2
ENSMUSG00000018334	Ksr1
ENSMUSG00000018604	Tbx3
ENSMUSG00000018796	Acsl1
ENSMUSG00000018983	E2f2
ENSMUSG00000019082	Slc25a22
ENSMUSG00000019370	Calm3
ENSMUSG00000019787	Trdn
ENSMUSG00000019838	Slc16a10
ENSMUSG00000019880	Rspo3
ENSMUSG00000019913	Sim1
ENSMUSG00000019920	Lims1
ENSMUSG00000019927	Ube2d1
ENSMUSG00000019933	Mrln
ENSMUSG00000019944	Rhobtb1
ENSMUSG00000019997	Ctgf
ENSMUSG00000020032	Nuak1
ENSMUSG00000020085	Aifm2
ENSMUSG00000020256	Aldh1l2
ENSMUSG00000020333	Acsl6
ENSMUSG00000020340	Cyfip2
ENSMUSG00000020386	Sar1b
ENSMUSG00000020392	Cdkn2aipnl
ENSMUSG00000020393	Kremen1
ENSMUSG00000020423	Btg2
ENSMUSG00000020434	4921536K21Rik
ENSMUSG00000020435	Osbp2
ENSMUSG00000020475	Pgam2
ENSMUSG00000020546	Stxbp4
ENSMUSG00000020553	Pctp
ENSMUSG00000020634	Ubxn2a
ENSMUSG00000020649	Rrm2
ENSMUSG00000020658	Efr3b
ENSMUSG00000020684	Rasl10b
ENSMUSG00000020722	Cacng1
ENSMUSG00000020836	Coro6
ENSMUSG00000020900	Myh10
ENSMUSG00000020908	Myh3
ENSMUSG00000020919	Stat5b
ENSMUSG00000020961	Ston2
ENSMUSG00000020990	Cdkl1
ENSMUSG00000021062	Rab15
ENSMUSG00000021182	Ccdc88c
ENSMUSG00000021203	Otub2
ENSMUSG00000021255	Esrrb
ENSMUSG00000021258	Ccnk
ENSMUSG00000021280	Exoc3l4
ENSMUSG00000021367	Edn1
ENSMUSG00000021388	Aspn
ENSMUSG00000021456	Fbp2
ENSMUSG00000021678	F2rl1
ENSMUSG00000021710	Nln
ENSMUSG00000021733	Slc4a7
ENSMUSG00000021763	BC067074
ENSMUSG00000021770	Samd8
ENSMUSG00000021792	Fam213a
ENSMUSG00000021815	Mss51
ENSMUSG00000021816	Ppp3cb
ENSMUSG00000021913	Ogdhl
ENSMUSG00000021952	Xpo4
ENSMUSG00000022020	Naa16
ENSMUSG00000022040	Ephx2
ENSMUSG00000022096	Hr
ENSMUSG00000022129	Dct
ENSMUSG00000022144	Gdnf
ENSMUSG00000022180	Slc7a8
ENSMUSG00000022206	Npr3
ENSMUSG00000022210	Dhrs4
ENSMUSG00000022235	Cmbl
ENSMUSG00000022309	Angpt1
ENSMUSG00000022332	Khdrbs3
ENSMUSG00000022359	Wdyhv1
ENSMUSG00000022383	Ppara
ENSMUSG00000022419	Deptor
ENSMUSG00000022747	St3gal6
ENSMUSG00000022788	Fgd4
ENSMUSG00000022803	Popdc2
ENSMUSG00000022808	Snx4
ENSMUSG00000022887	Masp1
ENSMUSG00000022951	Rcan1
ENSMUSG00000023019	Gpd1
ENSMUSG00000023047	Amhr2
ENSMUSG00000023092	Fhl1
ENSMUSG00000023169	Slc38a1
ENSMUSG00000023232	Serinc2
ENSMUSG00000023328	Ache
ENSMUSG00000023456	Tpi1
ENSMUSG00000023800	Tiam2
ENSMUSG00000023828	Slc22a3
ENSMUSG00000023904	Hcfc1r1
ENSMUSG00000023913	Pla2g7
ENSMUSG00000024048	Myl12a
ENSMUSG00000024063	Lbh
ENSMUSG00000024132	Eci1
ENSMUSG00000024134	Six2
ENSMUSG00000024164	C3
ENSMUSG00000024206	Rfx2
ENSMUSG00000024331	Dsc2
ENSMUSG00000024411	Aqp4
ENSMUSG00000024413	Npc1
ENSMUSG00000024462	Gabbr1
ENSMUSG00000024524	Gnal
ENSMUSG00000024525	Impa2
ENSMUSG00000024526	Cidea
ENSMUSG00000024617	Camk2a
ENSMUSG00000024883	Rin1
ENSMUSG00000025006	Sorbs1
ENSMUSG00000025041	Nt5c2
ENSMUSG00000025068	Gsto1
ENSMUSG00000025085	Ablim1
ENSMUSG00000025129	Ppp1r27
ENSMUSG00000025161	Slc16a3
ENSMUSG00000025170	Rab40b
ENSMUSG00000025172	Ankrd2
ENSMUSG00000025213	Kazald1
ENSMUSG00000025229	Pitx3
ENSMUSG00000025352	Gdf11
ENSMUSG00000025420	Katnal2
ENSMUSG00000025453	Nnt
ENSMUSG00000025537	Phkg1
ENSMUSG00000025584	Pde8a
ENSMUSG00000025592	Dach2
ENSMUSG00000025648	Pfkfb4
ENSMUSG00000025731	Mettl26
ENSMUSG00000025745	Hadha
ENSMUSG00000025777	Gdap1
ENSMUSG00000025791	Pgm2
ENSMUSG00000025813	Homer2
ENSMUSG00000025885	Myo5b
ENSMUSG00000025900	Rp1
ENSMUSG00000025993	Slc40a1
ENSMUSG00000026039	Sgol2a
ENSMUSG00000026065	Slc9a4
ENSMUSG00000026100	Mstn
ENSMUSG00000026114	Cnga3
ENSMUSG00000026147	Col9a1
ENSMUSG00000026154	Sdhaf4
ENSMUSG00000026170	Cyp27a1
ENSMUSG00000026173	Plcd4
ENSMUSG00000026185	Igfbp5
ENSMUSG00000026315	Serpinb8
ENSMUSG00000026418	Tnni1
ENSMUSG00000026469	Xpr1
ENSMUSG00000026473	Glul
ENSMUSG00000026479	Lamc2
ENSMUSG00000026483	Fam129a
ENSMUSG00000026544	Dusp23
ENSMUSG00000026603	Smyd2
ENSMUSG00000026610	Esrrg
ENSMUSG00000026639	Lamb3
ENSMUSG00000026773	Pfkfb3
ENSMUSG00000026819	Slc25a25
ENSMUSG00000026827	Gpd2
ENSMUSG00000026828	Galnt5
ENSMUSG00000026915	Strbp
ENSMUSG00000026922	Agpat2
ENSMUSG00000027004	Frzb
ENSMUSG00000027009	Itga4
ENSMUSG00000027075	Slc43a1
ENSMUSG00000027077	Smtnl1
ENSMUSG00000027187	Cat
ENSMUSG00000027249	F2
ENSMUSG00000027281	Slx4ip
ENSMUSG00000027333	Smox
ENSMUSG00000027346	Gpcpd1
ENSMUSG00000027452	Acss1
ENSMUSG00000027457	Snph
ENSMUSG00000027469	Tpx2
ENSMUSG00000027470	Mylk2
ENSMUSG00000027496	Aurka
ENSMUSG00000027508	Pag1
ENSMUSG00000027547	Sall4
ENSMUSG00000027559	Car3
ENSMUSG00000027605	Acss2
ENSMUSG00000027698	Nceh1
ENSMUSG00000027776	Il12a
ENSMUSG00000027784	Ppm1l
ENSMUSG00000027809	Etfdh
ENSMUSG00000027832	Ptx3
ENSMUSG00000027861	Casq2
ENSMUSG00000027868	Tbx15
ENSMUSG00000027895	Kcnc4
ENSMUSG00000027940	Tpm3
ENSMUSG00000027984	Hadh
ENSMUSG00000027999	Pla2g12a
ENSMUSG00000028031	Dkk2
ENSMUSG00000028035	Dnajb4
ENSMUSG00000028076	Cd1d1
ENSMUSG00000028116	Myoz2
ENSMUSG00000028132	Tmem56
ENSMUSG00000028159	Dapp1
ENSMUSG00000028161	Ppp3ca
ENSMUSG00000028197	Col24a1
ENSMUSG00000028289	Epha7
ENSMUSG00000028328	Tmod1
ENSMUSG00000028347	Tmeff1
ENSMUSG00000028373	Astn2
ENSMUSG00000028383	Hsdl2
ENSMUSG00000028393	Alad
ENSMUSG00000028396	2310002L09Rik
ENSMUSG00000028444	Cntfr
ENSMUSG00000028445	Enho
ENSMUSG00000028496	Mllt3
ENSMUSG00000028572	Hook1
ENSMUSG00000028584	Lrrc38
ENSMUSG00000028630	Dyrk2
ENSMUSG00000028773	Fabp3
ENSMUSG00000028780	Sema3c
ENSMUSG00000028788	Ptp4a2
ENSMUSG00000028950	Tas1r1
ENSMUSG00000029054	Gabrd
ENSMUSG00000029153	Ociad2
ENSMUSG00000029174	Tbc1d1
ENSMUSG00000029223	Uchl1
ENSMUSG00000029361	Nos1
ENSMUSG00000029467	Atp2a2
ENSMUSG00000029469	Ift81
ENSMUSG00000029472	Anapc5
ENSMUSG00000029610	Aimp2
ENSMUSG00000029683	Lmod2
ENSMUSG00000029771	Irf5
ENSMUSG00000029822	Osbpl3
ENSMUSG00000029862	Clcn1
ENSMUSG00000029994	Anxa4
ENSMUSG00000030029	Lrig1
ENSMUSG00000030031	Kbtbd8
ENSMUSG00000030091	Nup210
ENSMUSG00000030161	Gabarapl1
ENSMUSG00000030214	Plbd1
ENSMUSG00000030246	Ldhb
ENSMUSG00000030301	Ccdc91
ENSMUSG00000030399	Ckm
ENSMUSG00000030470	Csrp3
ENSMUSG00000030541	Idh2
ENSMUSG00000030554	Synm
ENSMUSG00000030560	Ctsc
ENSMUSG00000030657	Xylt1
ENSMUSG00000030672	Mylpf
ENSMUSG00000030681	Mvp
ENSMUSG00000030695	Aldoa
ENSMUSG00000030701	Plekhb1
ENSMUSG00000030729	Pgm2l1
ENSMUSG00000030730	Atp2a1
ENSMUSG00000030731	Syt3
ENSMUSG00000030732	Chrdl2
ENSMUSG00000030747	Dgat2
ENSMUSG00000030772	Dkk3
ENSMUSG00000030774	Pak1
ENSMUSG00000030889	Vwa3a
ENSMUSG00000030911	Zp2
ENSMUSG00000030917	Tmem159
ENSMUSG00000031112	Stk26
ENSMUSG00000031239	Itm2a
ENSMUSG00000031376	Atp2b3
ENSMUSG00000031380	Vegfd
ENSMUSG00000031431	Tsc22d3
ENSMUSG00000031448	Adprhl1
ENSMUSG00000031543	Ank1
ENSMUSG00000031596	Slc7a2
ENSMUSG00000031626	Sorbs2
ENSMUSG00000031637	Lrp2bp
ENSMUSG00000031665	Sall1
ENSMUSG00000031698	Mylk3
ENSMUSG00000031700	Gpt2
ENSMUSG00000031737	Irx5
ENSMUSG00000031767	Nudt7
ENSMUSG00000031824	6430548M08Rik
ENSMUSG00000031880	Rrad
ENSMUSG00000031885	Cbfb
ENSMUSG00000031934	Panx1
ENSMUSG00000031980	Agt
ENSMUSG00000031990	Jam3
ENSMUSG00000032018	Sc5d
ENSMUSG00000032033	Barx2
ENSMUSG00000032041	Tirap
ENSMUSG00000032042	Srpr
ENSMUSG00000032060	Cryab
ENSMUSG00000032114	Slc37a4
ENSMUSG00000032294	Pkm
ENSMUSG00000032368	Zic1
ENSMUSG00000032415	Ube2cbp
ENSMUSG00000032418	Me1
ENSMUSG00000032503	Arpp21
ENSMUSG00000032515	Csrnp1
ENSMUSG00000032648	Pygm
ENSMUSG00000032657	Fam189b
ENSMUSG00000033044	Dhrs7c
ENSMUSG00000033065	Pfkm
ENSMUSG00000033083	Tbc1d4
ENSMUSG00000033161	Atp1a1
ENSMUSG00000033182	Kbtbd12
ENSMUSG00000033196	Myh2
ENSMUSG00000033207	Mamdc2
ENSMUSG00000033377	Palmd
ENSMUSG00000033389	Arhgap44
ENSMUSG00000033400	Agl
ENSMUSG00000033576	Apol6
ENSMUSG00000033590	Myo5c
ENSMUSG00000033717	Adra2a
ENSMUSG00000033767	Tmem131l
ENSMUSG00000033849	B3galt2
ENSMUSG00000033857	Engase
ENSMUSG00000033991	Ttc37
ENSMUSG00000034006	Pqlc1
ENSMUSG00000034055	Phka1
ENSMUSG00000034127	Tspan8
ENSMUSG00000034164	Emid1
ENSMUSG00000034206	Polq
ENSMUSG00000034435	Tmem30b
ENSMUSG00000034551	Hdx
ENSMUSG00000034570	Inpp5j
ENSMUSG00000034584	Exph5
ENSMUSG00000034623	Prss55
ENSMUSG00000034648	Lrrn1
ENSMUSG00000034656	Cacna1a
ENSMUSG00000034659	Tmem109
ENSMUSG00000034684	Sema3f
ENSMUSG00000034714	Ttyh2
ENSMUSG00000034842	Art3
ENSMUSG00000034981	Parm1
ENSMUSG00000035275	Raver2
ENSMUSG00000035504	Reep6
ENSMUSG00000035561	Aldh1b1
ENSMUSG00000035606	Ky
ENSMUSG00000036186	Fam69b
ENSMUSG00000036304	Zdhhc23
ENSMUSG00000036390	Gadd45a
ENSMUSG00000036391	Sec24a
ENSMUSG00000036585	Fgf1
ENSMUSG00000036745	Ttll7
ENSMUSG00000036856	Wnt4
ENSMUSG00000036879	Phkb
ENSMUSG00000036880	Acaa2
ENSMUSG00000037016	Frem2
ENSMUSG00000037111	Setd7
ENSMUSG00000037139	Myom3
ENSMUSG00000037411	Serpine1
ENSMUSG00000037493	Cib2
ENSMUSG00000037523	Mavs
ENSMUSG00000037580	Gch1
ENSMUSG00000037685	Atp8a1
ENSMUSG00000037705	Tecta
ENSMUSG00000037762	Slc16a9
ENSMUSG00000037818	Abhd18
ENSMUSG00000037852	Cpe
ENSMUSG00000037904	Ankrd9
ENSMUSG00000037940	Inpp4b
ENSMUSG00000037946	Fgd3
ENSMUSG00000037977	6430571L13Rik
ENSMUSG00000037991	Rmi2
ENSMUSG00000037996	Slc24a2
ENSMUSG00000038028	Tigar
ENSMUSG00000038059	Smim3
ENSMUSG00000038156	Spon1
ENSMUSG00000038168	P3h2
ENSMUSG00000038178	Slc43a2
ENSMUSG00000038203	Hoxa13
ENSMUSG00000038205	Prkab2
ENSMUSG00000038210	Hoxa11
ENSMUSG00000038244	Mical2
ENSMUSG00000038248	Sobp
ENSMUSG00000038256	Bcl9
ENSMUSG00000038370	Pcp4l1
ENSMUSG00000038453	Srcin1
ENSMUSG00000038670	Mybpc2
ENSMUSG00000038776	Ephx1
ENSMUSG00000038859	Baiap2l1
ENSMUSG00000038871	Bpgm
ENSMUSG00000038886	Man2a2
ENSMUSG00000038910	Plcl2
ENSMUSG00000039081	Zfp503
ENSMUSG00000039126	Prune2
ENSMUSG00000039208	Metrnl
ENSMUSG00000039395	Mreg
ENSMUSG00000039419	Cntnap2
ENSMUSG00000039478	Micu3
ENSMUSG00000039485	Tspyl4
ENSMUSG00000039542	Ncam1
ENSMUSG00000039601	Rcan2
ENSMUSG00000039661	Dusp26
ENSMUSG00000039740	Alg2
ENSMUSG00000039824	Myl6b
ENSMUSG00000039960	Rhou
ENSMUSG00000040046	Tph1
ENSMUSG00000040118	Cacna2d1
ENSMUSG00000040136	Abcc8
ENSMUSG00000040205	Cuzd1
ENSMUSG00000040247	Tbc1d10c
ENSMUSG00000040282	BC052040
ENSMUSG00000040283	Btnl9
ENSMUSG00000040441	Slc26a10
ENSMUSG00000040485	Lrrc52
ENSMUSG00000040543	Pitpnm3
ENSMUSG00000040557	Mettl27
ENSMUSG00000040653	Ppp1r14c
ENSMUSG00000040658	Dnph1
ENSMUSG00000040666	Sh3bgr
ENSMUSG00000040740	Slc25a34
ENSMUSG00000040752	Myh6
ENSMUSG00000040990	Sh3kbp1
ENSMUSG00000040998	Npnt
ENSMUSG00000041012	Cmtm8
ENSMUSG00000041046	Ramp3
ENSMUSG00000041058	Wwp1
ENSMUSG00000041313	Slc7a1
ENSMUSG00000041329	Atp1b2
ENSMUSG00000041460	Cacna2d4
ENSMUSG00000041669	Prima1
ENSMUSG00000041912	Tdrkh
ENSMUSG00000042045	Sln
ENSMUSG00000042251	Pm20d1
ENSMUSG00000042359	Osbpl6
ENSMUSG00000042451	Mybph
ENSMUSG00000042529	Kcnj12
ENSMUSG00000042532	Golga7b
ENSMUSG00000042622	Maff
ENSMUSG00000042684	Npl
ENSMUSG00000042686	Jph1
ENSMUSG00000042717	Ppp1r3a
ENSMUSG00000042734	Ttc9
ENSMUSG00000042770	Hebp1
ENSMUSG00000042834	Nrep
ENSMUSG00000043122	A530016L24Rik
ENSMUSG00000043415	Otud1
ENSMUSG00000043557	Mdga1
ENSMUSG00000043719	Col6a6
ENSMUSG00000044405	Adig
ENSMUSG00000044461	Shisa2
ENSMUSG00000044768	D1Ertd622e
ENSMUSG00000044951	Mylk4
ENSMUSG00000045071	E130308A19Rik
ENSMUSG00000045246	Kcng4
ENSMUSG00000045573	Penk
ENSMUSG00000045667	Smtnl2
ENSMUSG00000045968	Teddm2
ENSMUSG00000045975	C2cd2
ENSMUSG00000046034	Otulin
ENSMUSG00000046312	AI464131
ENSMUSG00000046345	Smco1
ENSMUSG00000046500	Fam19a4
ENSMUSG00000046598	Bdh1
ENSMUSG00000046668	Cxxc5
ENSMUSG00000046818	Ddit4l
ENSMUSG00000046997	Spsb4
ENSMUSG00000047139	Cd24a
ENSMUSG00000047141	Zfp654
ENSMUSG00000047171	Helt
ENSMUSG00000047205	Dusp18
ENSMUSG00000047343	Mettl21c
ENSMUSG00000047419	Cmya5
ENSMUSG00000047485	Klhl34
ENSMUSG00000047591	Mafa
ENSMUSG00000047604	Frat2
ENSMUSG00000047747	Rnf150
ENSMUSG00000047787	Flrt1
ENSMUSG00000047963	Stbd1
ENSMUSG00000048058	Ldlrad3
ENSMUSG00000048349	Pou4f1
ENSMUSG00000048373	Fgfbp1
ENSMUSG00000048376	F2r
ENSMUSG00000048578	Mlec
ENSMUSG00000048701	Ccdc6
ENSMUSG00000048728	Zfp454
ENSMUSG00000048772	Tmem53
ENSMUSG00000048939	Atp13a5
ENSMUSG00000049044	Rapgef4
ENSMUSG00000049173	Myoz3
ENSMUSG00000049537	Tecrl
ENSMUSG00000049551	Fzd9
ENSMUSG00000049588	Ccdc69
ENSMUSG00000049641	Vgll2
ENSMUSG00000049670	Morn4
ENSMUSG00000049690	Nckap5
ENSMUSG00000049871	Nlrc3
ENSMUSG00000050052	Tdrp
ENSMUSG00000050064	Zfp697
ENSMUSG00000050069	Grem2
ENSMUSG00000050222	Il17d
ENSMUSG00000050549	Fam241a
ENSMUSG00000050592	Fam78a
ENSMUSG00000050640	Tmem150c
ENSMUSG00000050821	Fam131a
ENSMUSG00000050965	Prkca
ENSMUSG00000051043	Gprc5c
ENSMUSG00000051343	Rab11fip5
ENSMUSG00000051373	Plpp7
ENSMUSG00000051412	Vamp7
ENSMUSG00000051502	Ufsp1
ENSMUSG00000051527	Usp29
ENSMUSG00000051669	AU021092
ENSMUSG00000051726	Kcnf1
ENSMUSG00000051910	Sox6
ENSMUSG00000052373	Mpp3
ENSMUSG00000052374	Actn2
ENSMUSG00000052392	Acot4
ENSMUSG00000052485	Tmem171
ENSMUSG00000052852	Reep1
ENSMUSG00000053025	Sv2b
ENSMUSG00000053093	Myh7
ENSMUSG00000053166	Cdh22
ENSMUSG00000053898	Ech1
ENSMUSG00000053964	Lgals4
ENSMUSG00000054027	Nt5dc3
ENSMUSG00000054640	Slc8a1
ENSMUSG00000054958	Nt5c1a
ENSMUSG00000055003	Lrtm2
ENSMUSG00000055044	Pdlim1
ENSMUSG00000055435	Maf
ENSMUSG00000055489	Ano5
ENSMUSG00000055523	Gucy2g
ENSMUSG00000055775	Myh8
ENSMUSG00000055782	Abcd2
ENSMUSG00000056091	St3gal5
ENSMUSG00000056124	B4galt6
ENSMUSG00000056671	Prelid2
ENSMUSG00000056973	Ces1d
ENSMUSG00000057003	Myh4
ENSMUSG00000057054	Inca1
ENSMUSG00000057280	Musk
ENSMUSG00000057315	Arhgap24
ENSMUSG00000057666	Gapdh
ENSMUSG00000057948	Unc13d
ENSMUSG00000058019	Ces5a
ENSMUSG00000058126	Tpm3-rs7
ENSMUSG00000058665	En1
ENSMUSG00000058729	Lin9
ENSMUSG00000058914	C1qtnf3
ENSMUSG00000058966	Fam57b
ENSMUSG00000058975	Kcnc1
ENSMUSG00000059447	Hadhb
ENSMUSG00000059741	Myl3
ENSMUSG00000059811	Atl2
ENSMUSG00000059970	Hspa2
ENSMUSG00000060600	Eno3
ENSMUSG00000060771	Tsga10
ENSMUSG00000060843	Ctnna3
ENSMUSG00000061126	Cyp4f39
ENSMUSG00000061816	Myl1
ENSMUSG00000061859	Patj
ENSMUSG00000061877	BC048679
ENSMUSG00000062070	Pgk1
ENSMUSG00000062184	Hs6st2
ENSMUSG00000062713	Sim2
ENSMUSG00000062785	Kcnc3
ENSMUSG00000062937	Mtap
ENSMUSG00000063142	Kcnma1
ENSMUSG00000063229	Ldha
ENSMUSG00000063558	Aox1
ENSMUSG00000063919	Srrm4
ENSMUSG00000063972	Nr6a1
ENSMUSG00000064023	Klk8
ENSMUSG00000064179	Tnnt1
ENSMUSG00000064202	4430402I18Rik
ENSMUSG00000066113	Adamtsl1
ENSMUSG00000066705	Fxyd6
ENSMUSG00000066975	Cryba4
ENSMUSG00000067242	Lgi1
ENSMUSG00000068196	Col8a1
ENSMUSG00000068697	Myoz1
ENSMUSG00000068747	Sort1
ENSMUSG00000069806	Cacng7
ENSMUSG00000069911	Fam196b
ENSMUSG00000070287	Slc35g2
ENSMUSG00000070385	Ampd1
ENSMUSG00000070564	Ntn5
ENSMUSG00000070637	Srarp
ENSMUSG00000070803	Cited4
ENSMUSG00000070822	Zscan18
ENSMUSG00000071064	Zfp827
ENSMUSG00000071708	Sms
ENSMUSG00000072949	Acot1
ENSMUSG00000073375	Lrrc30
ENSMUSG00000073433	Arhgdig
ENSMUSG00000073730	4933415F23Rik
ENSMUSG00000074121	Ntf5
ENSMUSG00000074217	2210011C24Rik
ENSMUSG00000074505	Fat3
ENSMUSG00000074623	Gm826
ENSMUSG00000074652	Myh7b
ENSMUSG00000074818	Pdzd7
ENSMUSG00000075289	Carns1
ENSMUSG00000075318	Scn2a
ENSMUSG00000075324	Fign
ENSMUSG00000076435	Acsf2
ENSMUSG00000078566	Bnip3
ENSMUSG00000079055	Slc8a3
ENSMUSG00000079243	Xirp1
ENSMUSG00000079278	Tmem233
ENSMUSG00000079362	Gm43302
ENSMUSG00000079484	Phyhd1
ENSMUSG00000081683	Fzd10
ENSMUSG00000085272	Sbk3
ENSMUSG00000085795	Zfp703
ENSMUSG00000087408	Cers1
ENSMUSG00000090122	Kcne1l
ENSMUSG00000090622	A930033H14Rik
ENSMUSG00000090659	Zfp493
ENSMUSG00000090799	Klhl33
ENSMUSG00000090877	Hspa1b
ENSMUSG00000091898	Tnnc1
ENSMUSG00000091971	Hspa1a
ENSMUSG00000091996	BC049352
ENSMUSG00000092609	Gm20481
ENSMUSG00000094595	Fsbp
ENSMUSG00000096606	Tpbgl
ENSMUSG00000099041	Gm28035
ENSMUSG00000103476	Gm34302
ENSMUSG00000104713	Gbp6
ENSMUSG00000109372	Gm19410
ENSMUSG00000114515	Aldoa
ENSMUSG00000116165	Pdxp
ENSMUSG00000116207	Nnt
