# Supplementary material for: Transcriptome profiling of fast/glycolytic and slow/oxidative muscle fibers in aging and obesity
Source: Cell Death Dis. 2024 Jun 28;15(6):459. doi: 10.1038/s41419-024-06851-y (PMC11213941; doi:10.1038/s41419-024-06851-y)
Supplement: Supplementary file 2 — Supplementary Files [file 41419_2024_6851_MOESM2_ESM.zip › Supplementary Files/Supplementary File 3.xlsx]

## Sheet: Obese_EDL vs. WT_EDL
Gene_id	FPKM_OB-1-EDL	FPKM_OB-2-EDL	FPKM_OB-3-EDL	FPKM_WT-1-EDL	FPKM_WT-2-EDL	FPKM_WT-3-EDL	log2FC(OB-EDL/WT-EDL)	pval	padj	regulate	Gene_name
ENSMUSG00000000402	0.587611	0.787779	0.62159	0.324072	0.18082	0.285145	1.30557	0.00224009	0.0416281	up	Egfl6
ENSMUSG00000001349	2.47636	1.75177	2.89092	1.53135	0.672771	0.368521	1.45778	0.000945743	0.0225405	up	Cnn1
ENSMUSG00000002578	0.0400057	0.111038	0.0439786	0.42024	0.11514	0.281958	-1.91287	0.00240003	0.0436552	down	Ikzf4
ENSMUSG00000005220	0.0999308	0.212029	0.207504	0.0304268	0.0372827	0	2.49145	0.000794937	0.0202164	up	Corin
ENSMUSG00000005474	22.553	15.5379	12.4374	8.05816	8.82194	4.70833	1.22569	9.99788e-06	0.000707737	up	Myl10
ENSMUSG00000008845	3.195	3.00352	3.19849	1.95063	1.64318	0.917728	1.05362	2.77611e-05	0.00165975	up	Cd163
ENSMUSG00000015217	2.21422	2.62217	1.43097	3.88575	4.094	5.2434	-1.07352	0.000137257	0.00550539	down	Hmgb3
ENSMUSG00000015599	0.0148865	0.0831088	0.0490945	0.126266	0.177499	0.20195	-1.59698	0.00224402	0.0416448	down	Ttbk1
ENSMUSG00000017718	1.67728	0.451432	1.19198	0.38689	0.430724	0.268144	1.58644	0.00068404	0.0180652	up	Afmid
ENSMUSG00000017969	2.56932	2.2094	2.05416	0.650732	1.27727	1.27077	1.08783	0.000455924	0.0132372	up	Ptgis
ENSMUSG00000019893	0.154214	0.150667	0.131385	0.0246513	0.059179	0.0152547	1.85283	0.000930399	0.0223377	up	Ros1
ENSMUSG00000019932	8.86229	12.0405	8.38366	1.52534	4.15016	2.67936	1.80585	7.57643e-09	1.50793e-06	up	Kera
ENSMUSG00000028989	21.0703	21.1337	20.107	2.89456	5.86686	4.15199	2.26796	6.01599e-23	1.03272e-19	up	Angptl7
ENSMUSG00000020218	1.08701	2.00772	0.828325	0.0451324	0.533269	0.281033	2.15201	0.000889862	0.0218531	up	Wif1
ENSMUSG00000020848	0.646193	0.293073	0.717924	0.100469	0.0725454	0.102001	2.46767	4.4259e-07	5.73404e-05	up	Doc2b
ENSMUSG00000044338	3.6228	4.88053	4.67752	8.45435	6.64791	11.8733	-1.03153	2.07604e-05	0.00130184	down	Aplnr
ENSMUSG00000021062	0.974618	1.10801	0.892839	0.338295	0.473739	0.257088	1.45124	2.76628e-06	0.000260201	up	Rab15
ENSMUSG00000021340	0.885813	0.890023	0.949438	0.222512	0.371795	0.569553	1.20656	0.00058041	0.0161679	up	Gpld1
ENSMUSG00000021390	35.0615	29.6881	32.584	15.2822	14.2348	17.8092	1.03983	2.4985e-13	1.49182e-10	up	Ogn
ENSMUSG00000021453	70.2838	30.5994	61.9514	17.1355	24.4211	27.127	1.24501	8.8059e-06	0.000643253	up	Gadd45g
ENSMUSG00000021702	83.0286	85.6126	71.6746	18.7501	27.1695	16.996	1.93294	1.04324e-26	2.86536e-23	up	Thbs4
ENSMUSG00000021815	24.8076	38.5551	32.8121	11.7425	16.4281	5.34312	1.52007	1.18704e-06	0.000127356	up	Mss51
ENSMUSG00000021943	2.8886	1.63544	2.42904	0.746361	0.960539	0.961941	1.37152	1.00714e-07	1.53475e-05	up	Gdf10
ENSMUSG00000021974	0.48364	0.5842	0.439514	0.111916	0.129916	0.293425	1.44347	0.00147519	0.0308099	up	Fgf9
ENSMUSG00000022324	2.27848	2.98878	2.9152	1.16305	1.20775	1.37314	1.12174	1.56514e-09	3.64307e-07	up	Matn2
ENSMUSG00000022358	17.8517	17.3251	12.3917	40.5815	42.9518	22.6537	-1.15802	1.39228e-06	0.000148219	down	Fbxo32
ENSMUSG00000022490	59.3387	51.0316	59.6295	26.5873	18.1903	18.0746	1.43506	6.65532e-16	5.07764e-13	up	Ppp1r1a
ENSMUSG00000022587	8.15239	15.4949	8.99684	29.888	18.4773	27.594	-1.21765	4.08939e-06	0.000353205	down	Ly6e
ENSMUSG00000022847	1.09342	0.579792	1.05848	3.83109	2.61463	1.82418	-1.58754	5.0633e-05	0.00264389	down	Thpo
ENSMUSG00000027559	305.726	355.082	351.536	129.436	121.7	90.9216	1.5653	2.30116e-25	5.26698e-22	up	Car3
ENSMUSG00000024076	2.76647	3.04448	2.47174	0.684602	1.97732	1.36283	1.0357	0.00264485	0.0463879	up	Vit
ENSMUSG00000024247	11.8834	24.192	11.8604	42.9744	40.6493	24.6798	-1.1754	6.54455e-05	0.00323296	down	Pkdcc
ENSMUSG00000024371	2.02081	1.87049	2.27257	0.813319	0.519956	1.31732	1.20829	0.000229688	0.00801903	up	C2
ENSMUSG00000024440	0.683259	0.963055	0.821871	3.38287	3.48172	2.48309	-1.90835	4.8036e-18	4.91098e-15	down	Pcdh12
ENSMUSG00000024529	5.8712	6.37164	5.92668	2.57331	2.77445	2.0962	1.28396	1.16849e-16	9.43932e-14	up	Lox
ENSMUSG00000024843	0.393939	0.239164	0.27683	0.13437	0.124382	0.145513	1.11398	0.000338734	0.0105484	up	Chka
ENSMUSG00000025007	1.17797	1.04625	0.971212	3.56424	1.90704	1.55121	-1.12864	0.000604733	0.0165241	down	Aldh18a1
ENSMUSG00000025150	9.42076	9.14988	10.9524	24.2061	23.6243	21.029	-1.22098	4.46779e-15	3.22927e-12	down	Cbr2
ENSMUSG00000025323	0.446831	0.65529	0.616863	1.59938	1.8094	2.17402	-1.6822	1.80763e-11	7.52247e-09	down	Sp4
ENSMUSG00000025887	1.69414	1.53937	1.78514	3.88654	4.31415	6.43299	-1.53828	1.87901e-10	5.68865e-08	down	Casp12
ENSMUSG00000025586	5.11335	5.06877	4.69347	16.0176	16.5348	7.96556	-1.44378	1.02508e-08	1.98274e-06	down	Cpeb1
ENSMUSG00000026051	1.56211	4.01471	1.75378	0.516108	0	0.295893	3.12793	6.482e-05	0.00321362	up	1500015O10Rik
ENSMUSG00000026077	0.0750889	0.133385	0.137577	1.04026	0.678353	0.160934	-2.34424	0.000133719	0.00543301	down	Npas2
ENSMUSG00000026399	5.43617	6.57306	6.26125	11.1669	15.5924	14.1401	-1.16126	1.48646e-11	6.58503e-09	down	Cd55
ENSMUSG00000026414	2.11928	1.76551	1.36043	0.904325	0.916403	0.768921	1.00986	1.95881e-06	0.000196352	up	Tnnt2
ENSMUSG00000027015	0.443596	0.174554	0.271602	0.0512907	0.118513	0.0888709	1.6718	0.0017786	0.0353481	up	Cybrd1
ENSMUSG00000027333	13.7809	18.1205	12.4581	54.3322	65.58	51.9079	-1.95286	1.35181e-29	4.64111e-26	down	Smox
ENSMUSG00000027408	2.79823	2.18972	2.45276	0.945832	1.20626	1.48763	1.02557	0.00012133	0.00501187	up	Cpxm1
ENSMUSG00000061780	2.24357	6.26686	3.86041	8.1083	41.7689	76.3892	-3.3483	0.00022414	0.00791287	down	Cfd
ENSMUSG00000027677	0.410557	0.367181	0.338497	0.794308	1.2035	0.74455	-1.27421	1.0377e-06	0.000113102	down	Ttc14
ENSMUSG00000027750	4.73012	5.00288	3.54863	1.31539	2.02272	1.67325	1.4008	5.11208e-12	2.50729e-09	up	Postn
ENSMUSG00000027820	0.963637	0.860496	0.548228	0.173197	0.37627	0.475324	1.1875	0.000862813	0.0213881	up	Mme
ENSMUSG00000027966	0.846871	0.733369	0.654268	0.124629	0.245994	0.155908	2.02466	5.38942e-13	3.08387e-10	up	Col11a1
ENSMUSG00000028076	0.979866	1.06715	0.782235	0.415556	0.380495	0.403863	1.21708	0.000471778	0.0135542	up	Cd1d1
ENSMUSG00000028125	0.254357	0.254708	0.186412	0.107058	0.0191389	0.0986694	1.50919	0.00284256	0.0489183	up	Abca4
ENSMUSG00000028280	0.983571	0.873587	1.23983	0.311455	0.427766	0.544844	1.25074	0.00133179	0.0288477	up	Gabrr1
ENSMUSG00000028364	1.34621	1.30188	1.19156	0.496803	0.788225	0.496032	1.09537	3.81999e-06	0.000335141	up	Tnc
ENSMUSG00000028445	9.96946	8.89663	9.68697	22.8956	27.8091	14.0914	-1.18141	1.55227e-06	0.00016028	down	Enho
ENSMUSG00000028664	0.261557	0.259765	0.227412	0.119458	0.132308	0.0917314	1.06003	0.000347262	0.0106797	up	Ephb2
ENSMUSG00000039084	6.60257	9.55717	6.21857	2.88511	2.94458	2.57717	1.40926	6.43716e-10	1.66795e-07	up	Chad
ENSMUSG00000028995	0.231134	0.334251	0.723173	1.04209	1.04332	1.46561	-1.44141	0.000146757	0.00575442	down	Fam126a
ENSMUSG00000040205	0.90363	1.39272	0.730418	0.36415	0.152984	0.512655	1.52823	0.0025085	0.0450783	up	Cuzd1
ENSMUSG00000029417	0.119281	0.0706285	0.174835	0.308707	0.638921	1.50439	-2.65252	3.29294e-05	0.00191619	down	Cxcl9
ENSMUSG00000029636	0.490423	0.584194	0.488385	0.247701	0.204803	0.262536	1.09636	0.00067657	0.0179369	up	Wasf3
ENSMUSG00000029657	6.2137	7.09832	6.11414	15.6292	16.1023	11.8971	-1.16604	8.76385e-14	5.47064e-11	down	Hsph1
ENSMUSG00000029838	1.97358	1.47367	1.98718	0.829579	0.686979	1.00204	1.10037	3.56444e-05	0.00202275	up	Ptn
ENSMUSG00000030037	18.5188	11.7293	32.0804	5.65013	10.2302	9.75991	1.28049	0.000251055	0.00859786	up	Mrpl53
ENSMUSG00000030218	78.4461	77.1665	76.1858	24.5003	32.3955	44.5201	1.19235	5.32933e-09	1.16171e-06	up	Mgp
ENSMUSG00000030353	1.10818	1.31729	1.1358	3.66085	2.20623	1.44237	-1.03118	0.0025019	0.0450308	down	Tead4
ENSMUSG00000030498	0.780553	0.794595	0.811866	0.307132	0.432019	0.332603	1.13342	5.31731e-05	0.00275557	up	Gas2
ENSMUSG00000030862	6.09055	6.29092	4.96985	2.03218	3.31666	2.72042	1.10168	8.33218e-08	1.30029e-05	up	Cpxm2
ENSMUSG00000031167	18.5631	13.5232	16.7027	7.35022	6.81374	8.67308	1.09417	5.06185e-11	1.87104e-08	up	Rbm3
ENSMUSG00000031250	13.0508	15.6062	12.447	2.20611	4.82538	2.08221	2.16948	1.10424e-12	6.0658e-10	up	Tnmd
ENSMUSG00000031283	0.962636	0.961375	0.458406	0.222865	0.451119	0.302782	1.26075	0.00073077	0.0189352	up	Chrdl1
ENSMUSG00000031304	0.565172	0.981638	0.648912	1.29636	1.8194	1.71445	-1.12674	0.00133562	0.0288853	down	Il2rg
ENSMUSG00000025479	0.902989	2.04823	1.66462	1.96688	8.60963	14.9787	-2.4613	0.00286419	0.0491673	down	Cyp2e1
ENSMUSG00000031495	1.46797	1.65151	2.00823	0.715145	0.563327	0.419495	1.57765	0.0006949	0.0182284	up	Cd209d
ENSMUSG00000031595	2.23454	1.56729	1.89769	0.902291	0.552034	1.03404	1.18593	0.000106948	0.00460158	up	Pdgfrl
ENSMUSG00000031673	0.542078	0.60407	0.695846	0.144548	0.229338	0.189841	1.65671	4.86603e-09	1.07783e-06	up	Cdh11
ENSMUSG00000031737	0.402663	0.587547	0.242404	1.35738	1.37045	0.919906	-1.5424	0.000119022	0.00496817	down	Irx5
ENSMUSG00000031849	3.73856	4.31667	2.67695	0.802971	1.64792	1.63918	1.38523	8.55693e-06	0.000628408	up	Comp
ENSMUSG00000032327	0.648033	0.616682	0.661504	0.272478	0.271376	0.330688	1.11281	6.24988e-05	0.0031555	up	Stra6
ENSMUSG00000032332	1.79742	1.90592	1.64047	0.321891	0.572273	0.311585	2.12056	4.33969e-19	5.4179e-16	up	Col12a1
ENSMUSG00000032633	10.3006	6.40722	6.1536	19.6035	20.4627	11.6713	-1.17724	5.50438e-06	0.000447288	down	Flcn
ENSMUSG00000020108	43.9183	15.8396	23.6798	4.44699	10.6522	10.4427	1.70666	0.00177639	0.0353481	up	Ddit4
ENSMUSG00000032925	3.61537	3.81554	3.01588	0.913019	1.72743	1.85125	1.21226	6.96158e-06	0.000540132	up	Itgbl1
ENSMUSG00000033576	5.11207	5.74214	7.09246	1.41243	2.18041	3.90303	1.25619	6.18285e-05	0.00314478	up	Apol6
ENSMUSG00000036902	0.0586965	0.204188	0.182823	0.41552	0.778972	0.590296	-1.93166	4.67139e-05	0.00250644	down	Neto2
ENSMUSG00000090942	1.54579	2.01903	1.02958	8.87886	7.24913	7.24063	-2.33909	2.06261e-21	2.83258e-18	down	F830016B08Rik
ENSMUSG00000037406	0.910351	0.941468	0.575779	4.00965	2.65596	3.25663	-2.01777	1.43002e-11	6.54614e-09	down	Htra4
ENSMUSG00000037536	2.98039	3.29489	3.10677	1.90888	0.988974	0.513328	1.45161	6.70446e-05	0.00329998	up	Fbxo34
ENSMUSG00000037991	0.24677	0.414658	0.183295	1.0052	0.908578	1.12155	-1.80914	7.60881e-07	8.93092e-05	down	Rmi2
ENSMUSG00000038600	0.217022	0.267715	0.165677	0.0220262	0.0520508	0.0417426	2.22223	0.000115259	0.00485535	up	Atp6v0a4
ENSMUSG00000038797	0.120157	0.160082	0.209143	0.411584	0.55716	0.832007	-1.81757	0.000321427	0.0101944	down	Zscan2
ENSMUSG00000038902	0.78054	1.26809	0.900958	1.81511	1.82525	2.51576	-1.05392	1.81593e-05	0.00117081	down	Pogz
ENSMUSG00000041559	83.4268	90.3431	79.9588	23.607	31.7101	25.7352	1.646	7.94378e-32	3.6364e-28	up	Fmod
ENSMUSG00000039221	41.3741	31.7274	40.976	14.4837	17.6701	22.3792	1.0644	2.68224e-08	4.72246e-06	up	Rpl22l1
ENSMUSG00000039518	0.235087	0.705942	0.504561	0.0818046	0.075178	0	2.98032	0.000136318	0.00550539	up	Cdsn
ENSMUSG00000039782	2.70795	2.5857	0.898123	3.8995	3.97782	4.6744	-1.01593	0.00252527	0.0452736	down	Cpeb2
ENSMUSG00000031343	0.763997	0.427497	0.461928	0.0697862	0.058636	0.211606	2.18569	8.79366e-05	0.00405246	up	Gabra3
ENSMUSG00000040715	0.154267	0.213137	0.207273	14.9837	0.263108	13.5305	-5.57412	1.30054e-05	0.000893014	down	Rsc1a1
ENSMUSG00000040855	0.379438	0.375525	0.460819	0.257469	0.135207	0.185881	1.03359	0.00182887	0.0360343	up	Reps2
ENSMUSG00000041460	0.211923	0.328693	0.45203	1.27415	1.81766	0.819755	-1.94646	2.44617e-08	4.45398e-06	down	Cacna2d4
ENSMUSG00000042254	34.5692	26.4328	21.4465	10.4397	11.4652	6.10956	1.5563	5.17728e-11	1.87104e-08	up	Cilp
ENSMUSG00000042379	1.24377	1.02851	1.71304	0.535407	0.397744	0.749509	1.22928	0.00182264	0.0360343	up	Esm1
ENSMUSG00000042401	0.320879	0.427497	0.415735	0	0	0.0453442	3.9863	5.14505e-06	0.000420577	up	Crtac1
ENSMUSG00000042436	4.13345	5.77702	5.82997	1.5815	2.7085	1.94409	1.33205	5.15579e-07	6.37879e-05	up	Mfap4
ENSMUSG00000043122	0.655495	0.770555	0.328505	0.105662	0.147966	0.190708	1.91158	0.000170514	0.00645088	up	A530016L24Rik
ENSMUSG00000044006	2.86311	3.27745	2.50573	0.92042	1.50672	1.41608	1.16355	9.96039e-07	0.000111208	up	Cilp2
ENSMUSG00000044172	2.08452	2.81081	1.24993	0.363506	0.599944	0.524869	2.02403	2.03812e-06	0.000202823	up	Ptx4
ENSMUSG00000044320	0.0752707	0.0191011	0	1.43403	1.56803	1.06367	-5.04139	7.05098e-17	6.05195e-14	down	1700001O22Rik
ENSMUSG00000040253	0.945195	0.825274	1.19756	2.75597	2.58716	3.75575	-1.60642	2.14367e-11	8.41113e-09	down	Gbp7
ENSMUSG00000048852	0.0965861	0.076254	0.188761	0.745012	0.30887	0.32378	-1.84585	0.000432808	0.0126825	down	Gm12185
ENSMUSG00000046318	0.340422	0.327553	0.433136	0.115168	0.142127	0.24632	1.08387	0.00258541	0.0459914	up	Ccbe1
ENSMUSG00000046694	1.49437	1.3622	1.78688	0.191581	0.452731	0.207469	2.406	6.52498e-09	1.31776e-06	up	Fam46b
ENSMUSG00000046709	0.0861937	0.0358854	0.0562599	0.100876	0.297171	0.239799	-1.68058	0.000952912	0.0225627	down	Mapk10
ENSMUSG00000047963	13.0796	13.9309	15.5211	31.5392	35.8703	19.374	-1.02836	4.01129e-06	0.000348652	down	Stbd1
ENSMUSG00000048497	0.77121	0.592555	0.679584	0.0391361	0.0411039	0.0484363	3.70781	5.00646e-18	4.91098e-15	up	Mmgt2
ENSMUSG00000048772	1.05006	1.80311	1.53912	0.575497	0.705173	0.727095	1.11781	0.00262312	0.0461577	up	Tmem53
ENSMUSG00000110344	2.04248	1.77756	2.47136	0.939098	0.867958	0.881382	1.21747	9.88054e-06	0.000703054	up	Gm45716
ENSMUSG00000049502	1.53458	1.9398	1.04212	2.89437	3.44187	3.60586	-1.13314	4.5e-06	0.00037682	down	Dtx3l
ENSMUSG00000051043	7.31619	8.67597	6.48448	20.743	10.7586	15.9668	-1.07753	4.55312e-06	0.000378958	down	Gprc5c
ENSMUSG00000052544	0.333325	0.263487	0.183214	0.605896	0.428505	0.593498	-1.03332	0.00137581	0.0294328	down	St6galnac3
ENSMUSG00000052565	0.165542	0.0681363	0.0754559	0.283983	0.298262	0.263601	-1.36882	0.00259008	0.046015	down	Hist1h1d
ENSMUSG00000073409	1.1359	1.30261	1.54903	4.03209	3.24164	8.73297	-1.99699	1.20275e-07	1.7289e-05	down	H2-Q6
ENSMUSG00000053279	67.347	58.2458	67.4292	27.151	33.5758	28.9278	1.10606	1.17509e-17	1.07583e-14	up	Aldh1a1
ENSMUSG00000054675	4.46775	4.8193	4.93991	1.80983	1.37904	2.13927	1.41186	3.49176e-10	9.59047e-08	up	Tmem119
ENSMUSG00000055003	0.877013	0.960699	0.674877	2.3432	3.19021	4.16415	-1.93578	3.20353e-12	1.62941e-09	down	Lrtm2
ENSMUSG00000055214	0.21384	0.203118	0.169778	0.0786743	0.0797808	0.0587579	1.3189	0.000343163	0.0106621	up	Pld5
ENSMUSG00000055254	0.766109	0.839165	0.813149	0.289568	0.390596	0.430408	1.1021	2.11603e-08	3.92695e-06	up	Ntrk2
ENSMUSG00000056174	1.02847	1.64305	1.03517	0.201309	0.672734	0.462432	1.4513	0.000417672	0.0123088	up	Col8a2
ENSMUSG00000056367	1.00137	1.03214	1.25031	2.15685	2.92947	2.60476	-1.22031	4.20058e-06	0.000358301	down	Actr3b
ENSMUSG00000029798	0.112922	0.186262	0.152511	0.294706	0.294048	0.405316	-1.08812	0.0021958	0.0410594	down	Herc6
ENSMUSG00000057230	0.347962	0.331394	0.302635	1.56623	0.530898	1.60074	-1.88115	5.14955e-08	8.31985e-06	down	Aak1
ENSMUSG00000057719	17.8339	17.385	15.5126	7.76063	5.50073	8.50482	1.21966	6.54254e-12	3.09823e-09	up	Sh3rf2
ENSMUSG00000058571	0.676574	0.779123	0.605271	0.196057	0.304396	0.313859	1.30832	1.41405e-05	0.000947274	up	Gpc6
ENSMUSG00000004328	0.259135	0.162698	0.260312	0.093865	0.0642943	0.0486149	1.58866	0.000759433	0.019494	up	Hif3a
ENSMUSG00000059430	1.30931	1.33391	1.75683	0.721097	0.406385	0.380926	1.52588	0.000282058	0.00926676	up	Actg2
ENSMUSG00000061013	0.389539	1.19397	0.747293	0.293027	0.15388	0.128442	1.96344	8.86846e-05	0.00407326	up	Mkx
ENSMUSG00000061086	4.82306	4.20909	3.56786	2.39175	1.81733	1.02965	1.26133	4.14982e-06	0.000356184	up	Myl4
ENSMUSG00000061126	3.22478	2.74762	2.24656	11.44	8.23798	5.22998	-1.59606	1.62554e-07	2.2549e-05	down	Cyp4f39
ENSMUSG00000061877	4.16899	6.65674	5.66439	2.73841	1.8425	2.36314	1.24416	0.000234593	0.00809462	up	BC048679
ENSMUSG00000062151	0.385136	0.16044	0.281007	0.0373589	0.107903	0.114629	1.56309	0.00168198	0.033869	up	Unc13c
ENSMUSG00000062519	0.283015	0.602378	0.21302	0.593889	1.05181	1.07947	-1.28784	0.000936342	0.0224412	down	Zfp398
ENSMUSG00000063011	0.482164	0.932069	0.919788	0.103629	0	0.0561118	3.63914	4.77114e-07	6.0112e-05	up	Msln
ENSMUSG00000031722	31.7713	66.8326	48.9012	1.90972	6.62613	15.4184	2.6209	0.00143147	0.0303839	up	Hp
ENSMUSG00000063821	13.0827	14.6641	15.7618	43.8101	43.0488	26.5989	-1.38217	6.61583e-11	2.32962e-08	down	Dupd1
ENSMUSG00000063953	9.49312	9.46589	9.3503	28.0053	28.323	27.5448	-1.56592	2.34322e-47	3.21794e-43	down	Amd2
ENSMUSG00000068606	0.169016	0.318998	0.243864	1.19649	0.942484	0.898639	-2.00948	6.48364e-07	7.81051e-05	down	Gm4841
ENSMUSG00000068614	93.0505	134.303	93.655	727.946	758.557	245.03	-2.43126	8.8867e-08	1.37125e-05	down	Actc1
ENSMUSG00000069515	2.2075	1.96065	1.61782	4.8784	3.84846	5.68213	-1.31188	4.89057e-06	0.000402169	down	Lyz1
ENSMUSG00000070803	5.16056	8.20766	4.56483	21.9467	13.8854	11.4679	-1.39772	3.68709e-06	0.000330947	down	Cited4
ENSMUSG00000071335	1.12401	1.66884	1.62293	3.40194	2.68779	2.90411	-1.02131	0.000352989	0.0107486	down	Mfsd4b3
ENSMUSG00000022096	8.78709	9.2669	8.57373	18.3444	26.9278	10.7665	-1.07264	6.35684e-05	0.0031884	down	Hr
ENSMUSG00000073856	0.233374	0.128512	0.230895	0.00852688	0.0492559	0.0738723	1.94581	0.00247917	0.0447391	up	Iqck
ENSMUSG00000074652	2.75661	2.68116	2.26532	1.04847	1.50438	1.0192	1.10223	6.36558e-08	1.00481e-05	up	Myh7b
ENSMUSG00000075232	36.014	39.3691	31.4678	148.827	152.461	117.08	-1.96887	1.86499e-40	1.2806e-36	down	Amd1
ENSMUSG00000079017	7.511	15.2976	7.11803	17.2703	22.1143	28.8865	-1.18904	0.000605231	0.0165241	down	Ifi27l2a
ENSMUSG00000028037	0.0489138	0.14771	0.15056	0.277013	0.370716	0.411272	-1.52966	0.00182809	0.0360343	down	Ifi44
ENSMUSG00000079436	1.34553	1.2999	1.01205	0.28031	0.226464	0.186804	2.34941	3.28701e-06	0.000305003	up	Kcnj13
ENSMUSG00000089774	1.4285	1.45176	0.890879	0.333738	0.629879	0.570656	1.28094	6.43498e-06	0.000507883	up	Slc5a3
ENSMUSG00000090084	3.91132	3.1627	4.36189	2.04451	1.67013	1.76678	1.05685	9.12515e-07	0.00010443	up	Srpx
ENSMUSG00000091345	0.162429	0.115978	0.0875291	0.0232734	0.0397209	0.0378053	1.59791	0.00137432	0.0294328	up	Col6a5
ENSMUSG00000092035	0.508123	0.742855	0.281764	0.20537	0.215696	0.102305	1.49776	0.000624352	0.0169451	up	Peg10
ENSMUSG00000103034	15.7238	15.2697	20.9845	5.81213	5.40002	10.9542	1.22841	0.000105439	0.00458227	up	Gm8797
ENSMUSG00000103088	0.36482	0.335395	0.457338	1.30957	3.56749	1.53214	-2.43889	4.38522e-10	1.15812e-07	down	Pcdhgb6
ENSMUSG00000103585	2.09937	0.4673	0.493326	0.499434	0.173199	0.137765	1.87846	0.00167275	0.0337821	up	Pcdhgb4
ENSMUSG00000074896	1.80391	2.68558	2.62519	3.70352	4.94458	6.38987	-1.07654	0.000263819	0.00885645	down	Ifit3
ENSMUSG00000035692	1.54655	1.47927	1.39498	3.22379	3.99458	4.19722	-1.36265	9.82514e-05	0.0043808	down	Isg15
ENSMUSG00000053719	3.22288	4.70678	3.89961	0.632244	1.07906	0.470716	2.42258	1.90504e-11	7.69466e-09	up	Klk1b26
ENSMUSG00000059201	4.76414	9.70923	5.96439	0.114304	0.403031	0.663128	4.07972	6.40212e-09	1.31224e-06	up	Lep
ENSMUSG00000050335	5.6796	4.39961	6.17269	1.62123	2.39933	2.47392	1.31933	1.69259e-07	2.32443e-05	up	Lgals3
ENSMUSG00000047343	2.09158	3.07139	2.29929	7.56565	11.7586	5.84826	-1.75009	4.92347e-11	1.87104e-08	down	Mettl21c
ENSMUSG00000029361	4.68333	5.71413	4.82333	9.98263	14.7558	5.73635	-1.00015	0.000337474	0.010533	down	Nos1
ENSMUSG00000052776	0.27037	0.155383	0.262253	1.11861	1.19011	0.849536	-2.1507	4.64428e-06	0.000384217	down	Oas1a
ENSMUSG00000032690	0.0404124	0.16152	0.177703	0.664453	0.684939	0.306478	-2.04108	0.000322566	0.0102069	down	Oas2
ENSMUSG00000029561	0.47504	0.426098	0.620454	1.12991	1.19574	1.28409	-1.23009	6.38076e-07	7.7546e-05	down	Oasl2
ENSMUSG00000039196	1.31522	4.9131	2.67904	0.353343	1.03911	0.803558	2.00539	0.000692163	0.0182097	up	Orm1
ENSMUSG00000049112	0.331712	0.628151	0.495379	0.0571693	0	0.0495284	3.44164	4.35909e-08	7.21245e-06	up	Oxtr
ENSMUSG00000020893	11.1218	11.4575	11.4361	3.16587	4.4283	6.13536	1.30703	2.66429e-09	5.99814e-07	up	Per1
ENSMUSG00000024990	3.12043	2.73044	3.07458	0.844536	1.10875	1.55478	1.33981	4.94887e-05	0.00260477	up	Rbp4
ENSMUSG00000022951	23.7106	34.0328	27.3015	76.9836	53.0345	53.2869	-1.10768	2.46488e-08	4.45398e-06	down	Rcan1
ENSMUSG00000037071	32.1862	40.2157	26.8777	6.54591	10.2055	18.8809	1.47753	0.00192335	0.0376795	up	Scd1
ENSMUSG00000066361	0.948282	2.32219	1.05735	0.247484	0.493862	0.763823	1.50521	0.00284706	0.0489345	up	Serpina3c
ENSMUSG00000021091	3.03569	6.43742	4.02376	0.530699	0.933617	1.72413	2.07139	6.98465e-07	8.34088e-05	up	Serpina3n
ENSMUSG00000029321	2.41358	1.47927	2.18779	0.283639	0.555179	0.977334	1.7268	9.77303e-05	0.00437176	up	Slc10a6
ENSMUSG00000044378	0.155333	0.224191	0	0.532074	1.09903	1.62296	-3.00346	5.86459e-05	0.002994	down	Slc15a5
ENSMUSG00000020027	0.817816	0.941483	0.788383	2.05144	0.820794	3.6715	-1.35064	0.000904639	0.0219495	down	Socs2
ENSMUSG00000058297	5.80838	5.21182	5.22967	1.73223	2.1572	1.90805	1.48215	3.21269e-22	4.9022e-19	up	Spock2
ENSMUSG00000079428	37.0984	30.412	30.4109	20.3412	14.5814	13.9138	1.00323	3.58571e-08	6.15532e-06	up	Tceal7
ENSMUSG00000023885	4.74849	5.70128	4.21834	1.70168	1.65611	2.79926	1.24831	1.02816e-07	1.53475e-05	up	Thbs2
ENSMUSG00000006764	0.187435	0.656656	0.457888	0	0	0	5.47247	1.28556e-08	2.45203e-06	up	Tph2
ENSMUSG00000056596	1.7944	1.0303	0.93649	0.347682	0.330386	0.0358586	2.34942	0.000257386	0.00872762	up	Trnp1
ENSMUSG00000046275	1.85214	2.16112	2.28559	0.93713	0.731654	1.31122	1.07218	0.000103504	0.00453675	up	Tusc5

## Sheet: Obese_SOL vs. WT_SOL
Gene_id	FPKM_OB-1-SOL	FPKM_OB-2-SOL	FPKM_OB-3-SOL	FPKM_WT-1-SOL	FPKM_WT-2-SOL	FPKM_WT-3-SOL	log2FC(OB-SOL/WT-SOL)	pval	padj	regulate	Gene_name
ENSMUSG00000028989	11.7549	9.76105	9.89717	2.62691	1.37882	2.96298	2.16758	3.55e-16	2.62e-13	up	Angptl7
ENSMUSG00000044338	5.61405	5.77286	5.37029	8.84378	12.5176	19.805	-1.29516	7.87e-07	6.24e-05	down	Aplnr
ENSMUSG00000027559	1388.94	1272.33	1522.31	526.995	446.416	473.806	1.53143	9.55e-37	3.35e-33	up	Car3
ENSMUSG00000025887	1.77563	1.82057	1.45475	3.62666	3.55362	5.56175	-1.32982	1.43e-08	1.89e-06	down	Casp12
ENSMUSG00000061780	15.9434	10.5033	13.626	80.8489	96.8029	111.256	-2.84899	8.14e-48	5.71e-44	down	Cfd
ENSMUSG00000039084	13.7035	11.1886	9.36833	5.51635	2.27362	7.48171	1.16412	0.000997641	0.0206215	up	Chad
ENSMUSG00000040205	3.29816	1.92924	2.37342	0.859537	1.04689	0.897104	1.42924	5.8e-07	4.87e-05	up	Cuzd1
ENSMUSG00000029417	0.30086	0.216464	0.0922256	0.91014	0.792754	1.34209	-2.26545	6.69e-07	5.56e-05	down	Cxcl9
ENSMUSG00000025479	2.47482	1.81517	1.82599	8.70564	10.9173	20.9781	-2.72487	6.16e-18	7.2e-15	down	Cyp2e1
ENSMUSG00000020108	46.7547	19.8089	21.5284	7.49043	14.5208	8.25448	1.54039	5.78e-06	0.000336651	up	Ddit4
ENSMUSG00000090942	0.408896	0.519789	0.492131	1.64986	0.451032	4.19195	-2.12371	0.000221079	0.00675617	down	F830016B08Rik
ENSMUSG00000041559	46.7539	43.5846	31.5929	23.3247	9.10192	22.9406	1.13854	0.000179927	0.00574907	up	Fmod
ENSMUSG00000031343	0.502126	0.519922	0.348518	0.160444	0.0965985	0.122155	1.77514	2.45e-05	0.0011673	up	Gabra3
ENSMUSG00000040253	0.725029	0.76558	1.11479	2.14422	2.64883	3.18761	-1.6039	4.12e-11	1.26e-08	down	Gbp7
ENSMUSG00000048852	0.116008	0.102246	0.10372	0.77078	0.0939399	0.924679	-2.36992	0.000155588	0.00507567	down	Gm12185
ENSMUSG00000110344	1.64776	2.01499	1.87597	0.518176	0.519962	0.730585	1.63037	2.45e-08	2.99e-06	up	Gm45716
ENSMUSG00000051043	2.29845	2.48944	2.40853	4.74858	3.34107	7.9864	-1.15625	4.4e-05	0.00187776	down	Gprc5c
ENSMUSG00000073409	1.10666	1.81349	1.92328	4.86757	1.9998	8.99155	-1.70502	0.000130686	0.00442787	down	H2-Q6
ENSMUSG00000029798	0.133925	0.131737	0.152168	0.447186	0.382831	0.429883	-1.52624	6.68e-09	9.86e-07	down	Herc6
ENSMUSG00000004328	0.19705	0.235132	0.231448	0.0675559	0.0869088	0.0714362	1.43858	0.000232847	0.00701347	up	Hif3a
ENSMUSG00000031722	83.0555	67.5823	70.0866	12.7171	14.706	17.8251	2.28555	2.77e-41	1.3e-37	up	Hp
ENSMUSG00000022096	1.45759	1.5215	1.41709	4.05467	3.93183	3.14062	-1.33383	4.49e-17	4.49e-14	down	Hr
ENSMUSG00000028037	0.186119	0.164217	0.0869841	0.653312	0.680303	0.495317	-1.99199	1.86e-08	2.36e-06	down	Ifi44
ENSMUSG00000074896	2.71884	3.24245	2.61681	5.25314	6.44983	6.15004	-1.05482	9.81e-08	1.02e-05	down	Ifit3
ENSMUSG00000035692	1.85183	2.19489	3.40332	6.4957	12.4191	4.22695	-1.63125	9.87e-05	0.00353432	down	Isg15
ENSMUSG00000053719	1.90794	2.45331	2.97686	0.417905	1.55677	0.691683	1.45028	0.00179597	0.0318485	up	Klk1b26
ENSMUSG00000001228	0.0973959	0.0830312	0.0435396	0.301561	0.554541	0.100042	-1.95716	0.00256206	0.0413353	down	Uhrf1
ENSMUSG00000002227	0.20807	0.203763	0.293514	0.372787	0.499226	0.584175	-1.01512	0.00264131	0.0423909	down	Mov10
ENSMUSG00000002289	4.56814	4.66065	2.87097	2.42177	1.54397	0.972482	1.28775	7.23e-05	0.00277084	up	Angptl4
ENSMUSG00000002997	2.1794	2.59956	1.78352	0.882658	0.638727	1.13024	1.29772	2.64e-06	0.000173295	up	Prkar2b
ENSMUSG00000003847	2.56604	2.20987	1.88936	1.16886	0.713954	0.886791	1.25792	1.29e-09	2.37e-07	up	Nfat5
ENSMUSG00000003849	47.878	45.0686	50.5528	20.951	20.4086	27.1442	1.06646	7.32e-12	3.02e-09	up	Nqo1
ENSMUSG00000003948	8.65151	8.44707	7.62505	4.1562	3.8025	4.01567	1.04408	1.14e-14	7.26e-12	up	Mmd
ENSMUSG00000005148	2.08362	1.86195	1.9565	0.62462	1.16049	1.06499	1.04242	4.73e-05	0.00198443	up	Klf5
ENSMUSG00000006457	7.27421	14.2403	10.6526	76.7857	16.2313	52.8639	-2.18008	0.00087248	0.0187704	down	Actn3
ENSMUSG00000006715	3.89326	4.10356	3.73401	8.5778	8.37916	14.0147	-1.39836	1.17e-08	1.6e-06	down	Gmnn
ENSMUSG00000059201	5.96737	8.35372	8.63179	0.998623	0.721558	0.778092	3.18433	3.31e-48	4.65e-44	up	Lep
ENSMUSG00000006800	6.80486	5.6017	6.11957	3.56882	2.48321	3.11611	1.01248	5.26e-09	7.93e-07	up	Sulf2
ENSMUSG00000007279	4.03897	4.10687	5.45857	2.10417	1.79736	1.76335	1.25952	1.3e-11	4.66e-09	up	Scube2
ENSMUSG00000007805	0.530927	0.745621	0.43087	0.230093	0.211289	0.2517	1.26471	0.00150922	0.0281569	up	Twist2
ENSMUSG00000008136	30.7909	29.6974	38.5142	14.0719	18.3524	14.6696	1.07144	1.58e-10	3.82e-08	up	Fhl2
ENSMUSG00000008475	6.20801	6.3225	5.50968	16.3426	16.001	6.86806	-1.11877	0.000115314	0.00399385	down	Arpc5
ENSMUSG00000009471	1.89461	4.18047	2.71526	10.2303	8.22563	10.2169	-1.70229	7.41e-10	1.49e-07	down	Myod1
ENSMUSG00000010358	6.54519	6.36348	6.14716	13.0802	14.1653	11.3643	-1.01758	2.43e-11	7.74e-09	down	Ifi35
ENSMUSG00000015709	0.735047	0.852615	0.590864	0.245643	0.216153	0.249362	1.57523	1.05e-09	2.04e-07	up	Arnt2
ENSMUSG00000016327	5.23942	4.53264	5.67208	1.76841	2.49865	1.33117	1.4591	5.62e-10	1.18e-07	up	Atp1b4
ENSMUSG00000017897	2.39744	1.43218	1.77581	0.92642	0.984067	0.49431	1.21072	0.000246902	0.00735307	up	Eya2
ENSMUSG00000019235	0.367304	0.308314	0.38313	1.07037	0.716038	0.50933	-1.09502	0.00189662	0.0332964	down	Rps6kl1
ENSMUSG00000019832	1.45201	1.39559	1.07027	0.646003	0.735492	0.557871	1.00334	0.000844356	0.0184196	up	Rab32
ENSMUSG00000019907	2.10767	2.09953	2.02314	4.41179	4.2937	5.02048	-1.13575	5.76e-17	5.38e-14	down	Ppp1r12a
ENSMUSG00000050335	7.74418	5.70985	8.5831	3.09031	3.73497	3.18182	1.13656	7.65e-08	8.39e-06	up	Lgals3
ENSMUSG00000020303	1.90872	1.28258	1.34821	0.661823	0.726834	0.704982	1.1055	2.92e-06	0.000190319	up	Stc2
ENSMUSG00000020604	0.88277	0.856601	1.2106	0.303025	0.544938	0.477237	1.13679	0.000420343	0.0108986	up	Arsg
ENSMUSG00000020623	3.80904	4.86545	4.36127	7.92646	6.07033	14.034	-1.10276	0.000104986	0.00370714	down	Map2k6
ENSMUSG00000020900	19.4752	12.9327	17.3081	8.21143	6.16169	5.96102	1.28855	1.08e-11	4.13e-09	up	Myh10
ENSMUSG00000020908	11.8307	7.99856	13.2716	2.52374	2.9413	2.96766	1.96898	1.51e-22	3.03e-19	up	Myh3
ENSMUSG00000020963	0.418294	0.27148	0.266031	0.0921546	0.0581994	0.0442944	2.13363	1.46e-06	0.000106757	up	Tshr
ENSMUSG00000047343	70.9999	56.3973	79.6831	24.8436	21.2988	12.5779	1.81773	7.55e-15	5.04e-12	up	Mettl21c
ENSMUSG00000021136	1.17911	1.15158	0.762479	0.583481	0.333614	0.289454	1.33669	0.000236632	0.0070748	up	Smoc1
ENSMUSG00000021139	1.0399	1.41845	0.414811	0.202026	0.062976	0.460126	1.94283	0.00203476	0.034867	up	Gm20498
ENSMUSG00000021260	1.96721	1.40844	1.63468	0.885755	0.723611	0.656117	1.13472	3.17e-07	2.95e-05	up	Hhipl1
ENSMUSG00000021281	2.17434	2.1668	4.82748	7.90263	6.48798	14.2125	-1.6382	2.51e-06	0.000166318	down	Tnfaip2
ENSMUSG00000021314	1.29399	0.720909	0.972633	0.400442	0.206063	0.499897	1.4089	0.000188152	0.00594418	up	Amph
ENSMUSG00000021765	3.74207	4.40203	4.30062	1.66446	2.15184	2.1468	1.05763	1.48e-08	1.92e-06	up	Fst
ENSMUSG00000022018	228.36	145.76	271.335	50.2569	83.1222	59.0613	1.74575	1.93e-12	9.34e-10	up	Rgcc
ENSMUSG00000022037	10.8017	11.1199	8.27497	22.5969	33.23	19.982	-1.32712	7.3e-10	1.48e-07	down	Clu
ENSMUSG00000022179	0.598023	0.892603	0.768127	1.63634	1.38306	1.60056	-1.02266	7.83e-05	0.00292889	down	4931414P19Rik
ENSMUSG00000022206	11.8127	10.9806	12.097	5.807	6.82908	3.57655	1.10428	2.56e-07	2.43e-05	up	Npr3
ENSMUSG00000022346	3.12977	1.6019	2.07309	1.17714	1.01951	0.852703	1.15027	0.000158086	0.00514495	up	Myc
ENSMUSG00000022510	1.16481	0.823428	1.16021	0.522214	0.392664	0.49191	1.14548	7.19e-07	5.9e-05	up	Trp63
ENSMUSG00000022636	0.40412	0.359081	0.393864	0.155605	0.126934	0.145845	1.37277	4.47e-06	0.000272321	up	Alcam
ENSMUSG00000022797	22.5303	27.0132	24.4798	55.8553	57.3305	51.6924	-1.15503	2.02e-22	3.54e-19	down	Tfrc
ENSMUSG00000022878	27.3148	25.0947	24.2032	10.2666	10.599	10.9142	1.26867	4.91e-22	7.65e-19	up	Adipoq
ENSMUSG00000029361	0.718411	0.744032	0.833551	2.91558	2.37949	2.46931	-1.74459	9.57e-30	2.69e-26	down	Nos1
ENSMUSG00000022995	11.7095	6.88046	9.85977	3.03933	3.41979	2.7608	1.62243	2.28e-16	1.78e-13	up	Enah
ENSMUSG00000023031	0.820714	0.99089	0.68352	0.240257	0.265532	0.41573	1.40805	0.000541273	0.0130454	up	Cela1
ENSMUSG00000023800	2.9281	1.90871	3.17827	1.04955	0.894807	0.426378	1.74463	9.29e-09	1.3e-06	up	Tiam2
ENSMUSG00000023945	0.200352	0.252262	0.192564	0	0	0	4.49224	2.58e-09	4.41e-07	up	Slc5a7
ENSMUSG00000024727	0.525841	0.555917	0.580553	0.154784	0.129929	0.11048	1.9928	1.5e-11	5.27e-09	up	Trpm6
ENSMUSG00000024803	12.456	10.2644	13.0671	5.47898	5.81506	6.00491	1.04748	8.92e-11	2.36e-08	up	Ankrd1
ENSMUSG00000052776	0.343841	0.432928	0.56565	1.38943	1.40762	0.819379	-1.40976	0.000400958	0.0105323	down	Oas1a
ENSMUSG00000025161	2.25228	3.63686	3.96638	10.1624	6.06405	6.7551	-1.21897	1.78e-06	0.000124784	down	Slc16a3
ENSMUSG00000025498	0.940626	1.2607	1.1602	4.18833	3.08104	1.75604	-1.41685	4.44e-06	0.000271911	down	Irf7
ENSMUSG00000032690	0.396077	0.305575	0.35933	1.45408	2.2404	0.843586	-2.06596	1.26e-08	1.7e-06	down	Oas2
ENSMUSG00000025900	1.72472	2.0726	2.21419	0.969612	0.97343	0.990696	1.02749	2e-11	6.68e-09	up	Rp1
ENSMUSG00000026031	0.648702	0.891069	0.956888	2.94591	0.860767	2.47191	-1.32009	0.000259256	0.00757621	down	Cflar
ENSMUSG00000026173	0.754399	0.918971	0.654747	1.85524	1.39478	2.50989	-1.29591	5.56e-07	4.7e-05	down	Plcd4
ENSMUSG00000026241	1.44307	3.49818	3.42574	0.459197	0.783513	1.55894	1.56823	0.00256375	0.0413353	up	Nppc
ENSMUSG00000026525	1.11129	1.02382	1.11474	0.421258	0.411533	0.654261	1.11236	0.00213396	0.0362386	up	Opn3
ENSMUSG00000026628	82.8319	27.0634	47.6285	16.9058	16.1357	4.50012	2.06813	0.00289813	0.0450188	up	Atf3
ENSMUSG00000026869	4.43926	6.77988	9.40319	2.40339	3.85949	3.44014	1.08535	6.28e-05	0.00248954	up	Psmd5
ENSMUSG00000027380	1.65552	1.12951	1.20308	0.308949	0.119236	0.226173	2.55369	2e-11	6.68e-09	up	Acoxl
ENSMUSG00000027536	0.796761	0.695766	0.654914	0.357016	0.274611	0.398642	1.0382	5.41e-06	0.000319364	up	Chmp4c
ENSMUSG00000027762	0.758797	0.630297	0.268541	0.0614228	0.106675	0	3.09072	0.000180544	0.00575566	up	Sucnr1
ENSMUSG00000027895	0.926166	0.949521	0.58786	2.18388	1.49487	1.88812	-1.16642	2.35e-05	0.00112287	down	Kcnc4
ENSMUSG00000029561	0.459616	0.42677	0.592758	1.61199	1.1482	1.10296	-1.36721	3.61e-08	4.19e-06	down	Oasl2
ENSMUSG00000028098	109.285	79.9238	110.056	42.8195	52.6918	29.7411	1.25638	5.07e-09	7.73e-07	up	Rnf115
ENSMUSG00000028195	94.6624	56.3313	73.2808	36.484	37.7507	32.8553	1.06623	2.25e-08	2.79e-06	up	Cyr61
ENSMUSG00000028268	0.857569	1.0331	1.41277	2.61475	3.21496	4.15148	-1.58653	3.92e-09	6.32e-07	down	Gbp3
ENSMUSG00000028373	3.38251	2.43554	3.22053	1.05121	0.711455	1.46601	1.47659	7.4e-08	8.19e-06	up	Astn2
ENSMUSG00000028545	2.30313	2.14517	2.22434	0.430689	0.72029	0.657839	1.86595	1.28e-10	3.16e-08	up	Bend5
ENSMUSG00000028836	0.741978	0.81668	1.17718	3.50475	1.80805	3.20544	-1.62791	8.06e-08	8.7e-06	down	Slc30a2
ENSMUSG00000029005	0.274213	0.51789	0.347691	0.0581154	0.0448583	0.107543	2.28204	1.79e-06	0.000124784	up	Draxin
ENSMUSG00000039196	3.31178	5.61596	4.15733	1.26729	0.790085	0.549777	2.31417	1.4e-08	1.87e-06	up	Orm1
ENSMUSG00000049112	0.893052	0.846168	0.411325	0.0210299	0	0.0222378	4.89537	2.03e-16	1.68e-13	up	Oxtr
ENSMUSG00000029516	0.0315838	0.0679353	0.0607122	0.176408	0.0816996	0.14761	-1.19564	0.00336629	0.0499143	down	Cit
ENSMUSG00000020893	11.4734	10.0819	10.3939	3.12611	2.68226	6.42218	1.38311	1.71e-06	0.000121798	up	Per1
ENSMUSG00000030107	0.678339	0.428997	0.714489	1.39907	1.808	0.983108	-1.18836	0.000563712	0.0134248	down	Usp18
ENSMUSG00000030124	0.491713	0.219269	0.4726	0.0716453	0.110604	0	2.51544	0.00197286	0.0341225	up	Lag3
ENSMUSG00000030208	26.8123	3.53378	25.386	3.2418	2.16658	2.16269	2.87501	0.000321818	0.00895662	up	Emp1
ENSMUSG00000030256	6.39266	5.39188	5.40507	1.5065	1.70522	4.22035	1.20641	0.000335971	0.0091508	up	Bhlhe41
ENSMUSG00000030278	15.2397	13.2494	11.827	4.9254	5.12148	6.51397	1.28204	5.63e-12	2.39e-09	up	Cidec
ENSMUSG00000030653	1.62857	2.45143	4.63699	12.6008	8.91151	6.67836	-1.68989	7.36e-07	6e-05	down	Gm45837
ENSMUSG00000030683	0.320221	0.277838	0.451475	0.813523	0.928066	0.898203	-1.30632	1.12e-05	0.000603747	down	Sez6l2
ENSMUSG00000030911	2.998	3.72484	4.40782	0.822803	1.33801	1.86722	1.45957	2.45e-06	0.000163614	up	Zp2
ENSMUSG00000031070	6.94393	7.9125	9.00373	3.37825	4.34603	3.31971	1.10924	3.73e-09	6.16e-07	up	Mrgprf
ENSMUSG00000031111	2.2159	2.0845	2.84518	0.554487	1.11718	0.780242	1.53165	1.62e-08	2.06e-06	up	Igsf1
ENSMUSG00000031613	1.98717	1.45467	2.3689	1.10729	0.762298	0.996838	1.01188	0.00165549	0.0300798	up	Hpgd
ENSMUSG00000024990	5.73681	3.52351	3.73515	1.94166	1.79848	2.15584	1.13621	5.36e-05	0.00217729	up	Rbp4
ENSMUSG00000031790	3.26652	4.88402	2.86897	7.48921	10.7512	5.65458	-1.11454	3.25e-05	0.00147202	down	Mmp15
ENSMUSG00000031824	30.2335	23.1954	33.0479	12.8083	12.3391	7.64411	1.39817	5.04e-11	1.42e-08	up	6430548M08Rik
ENSMUSG00000032062	12.6418	9.77304	12.0172	5.12829	4.70003	4.80386	1.23291	3.38e-14	2.06e-11	up	2310030G06Rik
ENSMUSG00000032271	2.58269	3.45207	2.26499	1.32628	1.38759	1.41936	1.00057	0.000273235	0.00786996	up	Nnmt
ENSMUSG00000032411	0.659736	0.676713	0.773251	2.65853	1.38837	0.675758	-1.15133	0.00204629	0.0350041	down	Tfdp2
ENSMUSG00000032593	0.886954	0.748785	1.03911	2.04992	1.57083	4.90081	-1.66064	5.21e-05	0.00214846	down	Amigo3
ENSMUSG00000032802	38.539	27.019	35.928	14.8242	17.7739	13.4754	1.13876	1.26e-10	3.16e-08	up	Srxn1
ENSMUSG00000033706	1.52034	1.61846	1.49404	0.947227	0.7029	0.651062	1.00014	1.88e-06	0.000130819	up	Smyd5
ENSMUSG00000033737	0.197059	0.172303	0.121127	0.05583	0.0277035	0.0590368	1.59268	0.00168616	0.0305578	up	Fndc3c1
ENSMUSG00000034127	0.152324	0.143843	0.680945	2.08628	0.805183	2.08094	-2.3124	0.000217479	0.00667792	down	Tspan8
ENSMUSG00000034422	1.08093	1.31247	1.56671	3.02276	2.87318	2.77859	-1.12534	4.91e-11	1.42e-08	down	Parp14
ENSMUSG00000034459	0.361162	0.624752	0.593448	1.73515	2.65671	1.48389	-1.87563	4.04e-08	4.61e-06	down	Ifit1
ENSMUSG00000034958	0.155709	0.176992	0.0870096	0.258388	0.386729	0.573114	-1.47281	0.00235607	0.0389265	down	Atcay
ENSMUSG00000035274	0.358949	0.277139	0.260374	0.046051	0.121872	0.0973922	1.64948	0.0013222	0.0258012	up	Tpbg
ENSMUSG00000035606	2.45629	3.8682	2.57067	9.57386	4.65217	24.3333	-2.11225	0.00273832	0.0434015	down	Ky
ENSMUSG00000022951	387.653	272.555	388.13	206.009	177.833	107.465	1.09336	2.49e-06	0.000165669	up	Rcan1
ENSMUSG00000035759	0.680238	0.446086	0.463739	1.13982	0.965873	1.27516	-1.07408	0.000469184	0.0118155	down	Bbs10
ENSMUSG00000035929	5.30296	4.07615	5.92878	9.79783	7.72751	13.3457	-1.01055	1.96e-05	0.000975893	down	H2-Q4
ENSMUSG00000036242	0.89765	0.801017	0.945076	0.334112	0.345957	0.327451	1.36572	2.59e-12	1.21e-09	up	3632451O06Rik
ENSMUSG00000036306	0.434507	0.303936	0.371442	0.755278	0.467246	1.49944	-1.27157	0.0015037	0.0281569	down	Lzts1
ENSMUSG00000036782	4.834	5.98668	5.81528	2.59353	2.90688	2.22906	1.10287	8.15e-11	2.24e-08	up	Klhl13
ENSMUSG00000036854	1058.27	342.318	1139.05	393.392	382.553	340.025	1.1863	0.000323558	0.00897458	up	Hspb6
ENSMUSG00000037010	0.601006	0.725625	0.8465	2.47115	2.81486	1.47145	-1.62332	7.42e-08	8.19e-06	down	Apln
ENSMUSG00000037169	0.401276	0.066045	0.415048	1.09293	0.955706	0.969826	-1.74039	0.00088902	0.0190098	down	Mycn
ENSMUSG00000037266	10.4043	11.0141	7.55112	16.4229	30.8992	19.5847	-1.20677	1.16e-06	8.7e-05	down	Rsrp1
ENSMUSG00000037321	0.563394	0.427209	0.419057	0.800201	1.06493	1.22548	-1.1161	4.24e-05	0.0018228	down	Tap1
ENSMUSG00000037411	14.354	10.7869	11.3744	3.22913	2.87366	4.10852	1.83529	1.08e-21	1.37e-18	up	Serpine1
ENSMUSG00000037447	2.39202	1.79396	1.86137	1.1949	0.85567	0.458695	1.25903	1.83e-05	0.000922966	up	Arid5a
ENSMUSG00000037705	0.58071	0.565262	0.609901	1.36264	1.41245	1.27202	-1.19092	1.09e-11	4.13e-09	down	Tecta
ENSMUSG00000037946	1.15139	1.62888	1.80053	0.586438	0.678993	0.992195	1.01116	0.000237054	0.0070748	up	Fgd3
ENSMUSG00000038217	1.28557	1.26457	1.06558	2.23736	2.86157	3.2462	-1.19991	4.44e-06	0.000271911	down	Tlcd2
ENSMUSG00000038518	1.23023	1.50082	1.04027	2.02711	2.11894	3.68678	-1.04855	6.59e-05	0.00259688	down	Jarid2
ENSMUSG00000038550	2.46528	1.7806	3.09605	0.222763	0.373984	1.27201	1.95699	0.000259952	0.00758077	up	Ciart
ENSMUSG00000038624	0.959726	0.571534	0.927639	2.00308	1.79411	1.33216	-1.05168	0.00139537	0.0268821	down	Nepn
ENSMUSG00000038670	2.2185	7.12639	6.07889	52.8146	11.2966	34.4469	-2.67345	0.000348839	0.00944627	down	Mybpc2
ENSMUSG00000037071	77.2514	51.7946	57.0857	20.1373	13.1862	23.9922	1.6988	2.66e-13	1.43e-10	up	Scd1
ENSMUSG00000039126	1.28114	1.10836	0.621253	2.29413	2.01262	2.41278	-1.15036	3.38e-06	0.00021648	down	Prune2
ENSMUSG00000039323	0.168439	0.353468	0.338843	1.28166	2.16277	0.562297	-2.18009	6.85e-05	0.00267008	down	Igfbp2
ENSMUSG00000039457	0.473904	0.674829	0.561578	0.18998	0.152283	0.355425	1.25795	0.000575871	0.0136679	up	Ppl
ENSMUSG00000039899	4.05173	2.86529	2.65571	8.90192	5.56525	4.82261	-1.00856	0.000125239	0.00427429	down	Fgl2
ENSMUSG00000039994	1.11503	0.818516	1.21298	2.61099	2.99923	2.99177	-1.44224	2.4e-13	1.35e-10	down	Timeless
ENSMUSG00000039997	1.09409	0.539503	1.01967	2.62874	2.90883	2.43425	-1.57634	1.26e-09	2.37e-07	down	Ifi203
ENSMUSG00000066361	2.28445	2.53216	1.97962	0.921758	0.540205	1.1913	1.3471	3.36e-05	0.00150318	up	Serpina3c
ENSMUSG00000040694	962.971	1129.01	1345.01	450.715	635.058	575.624	1.04874	3.25e-09	5.42e-07	up	Apobec2
ENSMUSG00000040966	1.53224	0.938897	3.13442	0.154791	0.11029	0.100727	3.83169	2.22e-13	1.3e-10	up	Slc22a2
ENSMUSG00000021091	7.46114	4.77095	4.53705	2.09861	1.51158	1.63856	1.67012	2.21e-10	5.18e-08	up	Serpina3n
ENSMUSG00000041592	0.145809	0.0808912	0.130364	0.0472116	0.0546628	0.0327084	1.23376	0.00110248	0.0224449	up	Sdk2
ENSMUSG00000041623	3.29784	2.35251	2.47169	0.993801	1.02824	1.74402	1.10266	0.000237034	0.0070748	up	D11Wsu47e
ENSMUSG00000041737	2.2995	1.92904	1.5309	0.362503	0.611057	0.693367	1.7705	1.68e-09	2.99e-07	up	Tmem45b
ENSMUSG00000041957	1.65421	1.33981	1.73845	0.808122	0.647349	0.839634	1.03442	1.46e-06	0.000106757	up	Pkp2
ENSMUSG00000042045	144.971	173.327	199.504	30.285	48.2278	35.7219	2.18011	3.48e-28	8.13e-25	up	Sln
ENSMUSG00000042138	0.308921	0.274267	0.361182	0.661707	0.587968	0.77294	-1.07492	0.00137982	0.02677	down	Msantd2
ENSMUSG00000042390	4.09625	4.05075	1.51113	1.16861	1.06511	1.51964	1.35655	3.34e-05	0.00149826	up	Gatad2b
ENSMUSG00000042834	16.4137	22.959	14.4076	35.1544	38.2429	52.804	-1.23012	3.13e-08	3.72e-06	down	Nrep
ENSMUSG00000029321	1.73325	1.13983	1.33139	0.711394	0.302012	0.677029	1.29941	0.000998218	0.0206215	up	Slc10a6
ENSMUSG00000044447	0.272699	0.17883	0.300957	0.093126	0.126992	0.124735	1.06174	0.000915657	0.0194017	up	Dock5
ENSMUSG00000044921	0.73608	0.805747	0.895408	1.80814	2.74624	1.58485	-1.32219	4.04e-08	4.61e-06	down	Rassf9
ENSMUSG00000044951	5.83317	6.18411	5.13389	18.7573	9.21494	40.3863	-1.99293	0.000827433	0.018135	down	Mylk4
ENSMUSG00000044976	0.162771	0.0218025	0.325118	0.0201843	0	0.0142291	3.0667	0.000178506	0.00571668	up	Wdr72
ENSMUSG00000045288	0.243101	0.567743	0.154249	0.784599	0.917248	0.990764	-1.45209	0.00174188	0.0311342	down	Ush1g
ENSMUSG00000045763	1.96152	1.84147	1.81143	1.12817	0.667627	0.954378	1.02165	0.000419423	0.0108949	up	Basp1
ENSMUSG00000046157	0.657453	0.643841	1.53321	2.02233	2.66808	2.67311	-1.36798	4.65e-05	0.00196592	down	Tmem229b
ENSMUSG00000046311	1.33478	0.471327	0.336598	2.80507	3.32477	2.71132	-2.02963	6.86e-07	5.66e-05	down	Zfp62
ENSMUSG00000046667	0.622812	0.601204	0.438047	1.28256	2.01733	1.00651	-1.35771	7.12e-05	0.00273687	down	Rbm12b1
ENSMUSG00000046828	0.31417	0.597475	0.544227	0.947315	2.20101	1.84883	-1.75843	2.45e-06	0.000163614	down	Mettl21e
ENSMUSG00000044378	0.696834	0.951376	0.623021	2.38948	2.48333	2.34563	-1.65527	4.75e-12	2.08e-09	down	Slc15a5
ENSMUSG00000047735	1.39493	1.55886	1.71699	3.10905	3.4493	2.82638	-1.00202	2.39e-09	4.13e-07	down	Samd9l
ENSMUSG00000048351	2.18795	0.812325	1.52884	1.78526	4.70948	4.90968	-1.32656	0.00115026	0.0232825	down	Coa7
ENSMUSG00000020027	0.546746	0.536568	0.47424	1.0569	0.819884	1.73229	-1.19677	2.85e-05	0.00133246	down	Socs2
ENSMUSG00000049303	0.823777	0.564771	0.502171	1.16846	1.63714	1.02885	-1.00862	0.000437059	0.0112077	down	Syt12
ENSMUSG00000049515	0.214261	0.249792	0.178794	0.0231252	0.0535498	0.00978138	2.53049	1.1e-05	0.000591751	up	Espnl
ENSMUSG00000049537	14.7721	12.4205	21.9464	3.6114	3.84636	2.68564	2.27295	1.07e-21	1.37e-18	up	Tecrl
ENSMUSG00000049556	0.813783	0.33462	0.678421	0.181598	0.222627	0.327578	1.28535	0.00231915	0.0385435	up	Lingo1
ENSMUSG00000049588	0.491015	0.677114	0.376288	1.24009	0.867794	2.66586	-1.60934	0.000813601	0.0180006	down	Ccdc69
ENSMUSG00000050014	1.52766	1.66139	1.59514	2.20963	2.82173	5.02817	-1.0675	0.00085127	0.0185128	down	Apol10b
ENSMUSG00000050592	0.338556	0.523734	0.17075	0.767347	0.619965	1.38655	-1.39922	0.00125268	0.0247135	down	Fam78a
ENSMUSG00000050953	3.71304	3.23022	3.50504	1.77513	1.6033	1.12678	1.20816	8.56e-11	2.31e-08	up	Gja1
ENSMUSG00000051855	3.68675	3.2822	2.9907	1.45546	1.10867	1.94408	1.13831	1.78e-06	0.000124784	up	Mest
ENSMUSG00000051980	0.736335	0.305579	1.48863	0.197495	0.0370808	0.11853	2.74063	6.45e-06	0.000366432	up	Casr
ENSMUSG00000052276	46.349	34.3517	50.2193	20.6882	16.0645	21.3525	1.17153	4.4e-10	9.5e-08	up	Ostn
ENSMUSG00000052446	0.197403	0.238507	0.144403	1.17375	0.948607	0.258065	-1.98167	0.00012115	0.00416776	down	Zfp961
ENSMUSG00000052516	0.0298031	0.0230416	0.0308535	0.051805	0.070566	0.12084	-1.2648	0.00311206	0.0473404	down	Robo2
ENSMUSG00000052974	0.345674	0.322398	0.137359	0.957588	1.26711	2.86681	-2.61598	4.88e-07	4.28e-05	down	Cyp2f2
ENSMUSG00000053025	1.3518	2.56736	1.43263	0.609977	0.594917	0.90556	1.33017	6.31e-06	0.000359962	up	Sv2b
ENSMUSG00000053675	0.936772	0.672513	1.63835	0.111749	0	0.016881	4.36892	2.42e-10	5.39e-08	up	Tgm5
ENSMUSG00000058297	5.06516	3.48079	4.8135	2.22567	1.93402	1.31392	1.28264	2.85e-08	3.41e-06	up	Spock2
ENSMUSG00000053835	0.819828	1.37134	1.4341	4.07411	4.04896	3.63689	-1.68951	4.03e-11	1.26e-08	down	H2-T24
ENSMUSG00000054072	1.5783	1.92621	1.83445	4.36533	4.02661	7.06488	-1.52833	1.6e-09	2.87e-07	down	Iigp1
ENSMUSG00000055639	0.683837	0.520476	0.944028	1.66925	1.07594	2.40931	-1.25098	9.88e-05	0.00353432	down	Dach1
ENSMUSG00000056328	123.029	304.081	222.019	565.569	382.88	545.528	-1.20254	1.79e-05	0.000904311	down	Myh1
ENSMUSG00000057003	6.86924	7.81795	4.55419	72.8835	6.3686	111.167	-3.30487	0.000938464	0.0197359	down	Myh4
ENSMUSG00000058019	1.99218	1.35534	2.5538	0.459485	0.746851	0.513909	1.7608	8.96e-08	9.45e-06	up	Ces5a
ENSMUSG00000079428	34.1059	30.8457	34.3976	10.8224	17.7056	9.56222	1.38239	1.41e-09	2.57e-07	up	Tceal7
ENSMUSG00000060206	3.10807	4.06179	5.04869	2.35079	1.59657	1.34866	1.20148	5.07e-07	4.33e-05	up	Zfp462
ENSMUSG00000060487	0.72286	0.789896	0.592711	1.05143	1.11627	2.26596	-1.06367	0.000846624	0.0184404	down	Samd5
ENSMUSG00000060550	0.364721	0.216853	0.467392	1.75959	1.23058	2.95332	-2.46892	1.01e-10	2.61e-08	down	H2-Q7
ENSMUSG00000060962	0.780606	1.45195	2.13605	0.218286	0.0665098	0.631729	2.21633	0.000592748	0.013979	up	Dmkn
ENSMUSG00000061132	0.190406	0.158918	0.266963	0.411946	0.442892	0.502282	-1.10184	0.000768076	0.0171831	down	Blnk
ENSMUSG00000061388	0	0	0	0.112346	0.314924	0.368903	-4.78341	8.95e-09	1.27e-06	down	Csn1s2b
ENSMUSG00000023885	10.4674	6.35272	8.31749	4.48214	3.08713	4.17749	1.09563	4.71e-07	4.16e-05	up	Thbs2
ENSMUSG00000061825	0.0112818	0.094699	0.0201735	0.723281	0.850121	0.845943	-3.97135	1.09e-10	2.77e-08	down	Ces2c
ENSMUSG00000061878	1.3142	0.763533	0.738011	0.342882	0.537473	0.195233	1.36399	0.000681261	0.0156656	up	Sphk1
ENSMUSG00000062488	0.855544	1.25131	0.880816	1.78802	3.71763	2.35674	-1.38703	5.41e-05	0.00219355	down	Ifit3b
ENSMUSG00000066279	0.177572	0.0621057	0.0882016	0.546214	0.410518	0.415457	-1.97013	0.000263194	0.00765773	down	Chrna10
ENSMUSG00000006764	0.756425	0.425184	0.402559	0	0	0	5.74968	2.27e-10	5.23e-08	up	Tph2
ENSMUSG00000068246	0.085422	0.134443	0.0891025	0.608493	0.496373	0.701939	-2.43798	8.86e-06	0.000485472	down	Apol9b
ENSMUSG00000068742	11.2071	9.85653	11.7987	4.02057	4.03228	6.29087	1.19432	3.85e-09	6.28e-07	up	Cry2
ENSMUSG00000069893	0.27541	0.300087	0.227295	0.725403	0.50036	0.495059	-1.07201	0.000852963	0.0185209	down	9930111J21Rik1
ENSMUSG00000070425	0.25592	0.210982	0.17978	0.643678	0.256988	0.675955	-1.24748	0.00274923	0.0434763	down	Xntrpc
ENSMUSG00000070565	2.22273	1.70262	1.91812	1.16569	0.54114	0.552365	1.35937	1.6e-06	0.000116282	up	Rasal2
ENSMUSG00000071637	8.69261	5.07592	7.11593	4.49078	3.51825	2.39569	1.00311	0.000126373	0.0043025	up	Cebpd
ENSMUSG00000072553	0.339785	0.463473	0.364551	2.07936	1.07001	1.32626	-1.91133	0.0003838	0.0101769	down	Gm525
ENSMUSG00000072620	2.19682	1.52032	3.76108	6.71959	6.41333	4.06489	-1.1982	0.00043841	0.0112219	down	Slfn2
ENSMUSG00000073375	25.1149	32.0118	24.2995	56.3225	69.3225	41.5268	-1.03749	4.53e-07	4.05e-05	down	Lrrc30
ENSMUSG00000073680	0.239014	0.203763	0.140238	0.442577	0.453623	0.460325	-1.17748	0.00301779	0.0462629	down	Tmem88b
ENSMUSG00000074151	0.112946	0.19858	0.171942	0.340996	0.391381	0.373125	-1.14499	0.000226633	0.00689583	down	Nlrc5
ENSMUSG00000056596	1.31666	1.33216	0.995003	0.715609	0.458347	0.354205	1.23744	0.00210148	0.0357736	up	Trnp1
ENSMUSG00000078606	0.852539	1.02064	1.25956	2.53598	2.90479	1.83753	-1.20836	5.93e-08	6.66e-06	down	Gm4070
ENSMUSG00000079434	6.42634	5.9761	7.79507	3.08228	3.83893	2.57045	1.08703	8.88e-08	9.44e-06	up	Neu2
ENSMUSG00000087610	2.16832	3.16536	2.10722	0.183151	0.530143	0.290507	2.85332	9.08e-07	7.07e-05	up	Gm16253
ENSMUSG00000089945	0.0337253	0.0675554	0	0.279947	0.131031	0.185804	-2.25531	0.00234717	0.0388251	down	Pakap
ENSMUSG00000090272	1.52924	1.93445	1.61003	2.60302	4.25956	3.47186	-1.02202	1.28e-05	0.000677237	down	Mndal
ENSMUSG00000090877	60.5639	29.2209	42.9517	17.3849	21.8554	9.05395	1.45807	2.93e-06	0.000190319	up	Hspa1b
ENSMUSG00000046275	4.4989	2.61149	3.16593	1.55584	0.997832	1.81457	1.22853	2.22e-05	0.00108021	up	Tusc5
ENSMUSG00000091971	83.6312	41.1106	54.6399	24.012	29.1088	11.3448	1.476	4.05e-06	0.000253415	up	Hspa1a
ENSMUSG00000092470	0.156465	0.107068	0.0973156	0.429524	0.321341	0.370344	-1.55847	0.00032509	0.00897646	down	Gm20518
ENSMUSG00000092609	13.5604	7.23465	7.52097	4.28652	5.48003	1.98307	1.26685	0.00170525	0.0307845	up	Gm20481
ENSMUSG00000093752	0	0	0	0	13.4651	3.37405	-9.13521	0.00122054	0.0242844	down	Gm20716
ENSMUSG00000093769	1.13646	1.04338	2.87043	0.193187	0.367469	0.0875501	2.90511	3.41e-07	3.13e-05	up	Hist2h3c1
ENSMUSG00000095595	0	0	0	1.90705	0.884699	1.44624	-7.15245	1.54e-16	1.35e-13	down	1700047I17Rik1
ENSMUSG00000102748	0.323937	0.300886	0.284875	2.06852	0.328489	0.796385	-1.77831	0.000749368	0.0168993	down	Pcdhgb2
ENSMUSG00000105504	0.296873	0.631182	0.625148	0.758877	0.988478	1.74536	-1.15384	0.00226444	0.0378135	down	Gbp5
ENSMUSG00000110234	0.0772936	0	0.0287942	0.431714	0.13764	0.23818	-2.62161	0.00106151	0.0217053	down	Gm45799
ENSMUSG00000110353	7.41148	5.25064	10.3701	2.38087	2.95353	4.15107	1.27718	1.87e-05	0.000940326	up	Gm33543

## Sheet: Common DGEs between EDL and SOL
Gene symbol	Gene name	Log2FC(OB-EDL/WT-EDL)	P value	Log2FC(OB-SOL/WT-SOL)	P value
Angptl7	Angiopoietin-like 7	2.26796	1.03272e-19	2.16758	2.62e-13
Aplnr	Apelin receptor	-1.03153	0.00130184	-1.29516	6.24e-05
Car3	Carbonic anhydrase 3	1.5653	5.26698e-22	1.53143	3.35e-33
Casp12	Caspase 12	-1.53828	5.68865e-08	-1.32982	1.89e-06
Cfd	Complement factor D (adipsin)	-3.3483	0.00791287	-2.84899	5.71e-44
Chad	Chondroadherin	1.40926	1.66795e-07	1.16412	0.0206215
Cuzd1	CUB and zona pellucida-like domains 1	1.52823	0.0450783	1.42924	4.87e-05
Cxcl9	Chemokine (C-X-C motif) ligand 9	-2.65252	0.00191619	-2.26545	5.56e-05
Cyp2e1	Cytochrome P450, family 2, subfamily e, polypeptide 1	-2.4613	0.0491673	-2.72487	7.2e-15
Ddit4	DNA-damage-inducible transcript 4	1.70666	0.0353481	1.54039	0.000336651
F830016B08Rik	RIKEN cDNA F830016B08 gene	-2.33909	2.83258e-18	-2.12371	0.00675617
Fmod	Fibromodulin	1.646	3.6364e-28	1.13854	0.00574907
Gabra3	Gamma-aminobutyric acid (GABA) A receptor, subunit alpha 3	2.18569	0.00405246	1.77514	0.0011673
Gbp7	Guanylate binding protein 7	-1.60642	8.41113e-09	-1.6039	1.26e-08
Gm12185	Predicted gene 12185	-1.84585	0.0126825	-2.36992	0.00507567
Gm45716	Small integral membrane protein 36	1.21747	0.000703054	1.63037	2.99e-06
Gprc5c	G protein-coupled receptor, family C, group 5, member C	-1.07753	0.000378958	-1.15625	0.00187776
H2-Q6	Histocompatibility 2, Q region locus 6	-1.99699	1.7289e-05	-1.70502	0.00442787
Herc6	Hect domain and RLD 6	-1.08812	0.0410594	-1.52624	9.86e-07
Hif3a	Hypoxia inducible factor 3, alpha subunit	1.58866	0.019494	1.43858	0.00701347
Hp	Haptoglobin	2.6209	0.0303839	2.28555	1.3e-37
Hr	Lysine demethylase and nuclear receptor corepressor	-1.07264	0.0031884	-1.33383	4.49e-14
Ifi44	Interferon-induced protein 44	-1.52966	0.0360343	-1.99199	2.36e-06
Ifit3	Interferon-induced protein with tetratricopeptide repeats 3	-1.07654	0.00885645	-1.05482	1.02e-05
Isg15	ISG15 ubiquitin-like modifier	-1.36265	0.0043808	-1.63125	0.00353432
Klk1b26	Kallikrein 1-related petidase b26	2.42258	7.69466e-09	1.45028	0.0318485
Lep	Leptin	4.07972	1.31224e-06	3.18433	4.65e-44
Lgals3	Lectin, galactose binding, soluble 3	1.31933	2.32443e-05	1.13656	8.39e-06
Mettl21c	Methyltransferase like 21C	-1.75009	1.87104e-08	1.81773	5.04e-12
Nos1	Nitric oxide synthase 1	-1.00015	0.010533	-1.74459	2.69e-26
Oas1a	2'-5' oligoadenylate synthetase 1A	-2.1507	0.000384217	-1.40976	0.0105323
Oas2	2'-5' oligoadenylate synthetase 2	-2.04108	0.0102069	-2.06596	1.7e-06
Oasl2	2'-5' oligoadenylate synthetase-like 2	-1.23009	7.7546e-05	-1.36721	4.19e-06
Orm1	Orosomucoid 1	2.00539	0.0182097	2.31417	1.87e-06
Oxtr	Oxytocin receptor	3.44164	7.21245e-06	4.89537	1.68e-13
Per1	Period circadian clock 1	1.30703	5.99814e-07	1.38311	0.000121798
Rbp4	Retinol binding protein 4	1.33981	0.00260477	1.13621	0.00217729
Rcan1	Regulator of calcineurin 1	-1.10768	4.45398e-06	1.09336	0.000165669
Scd1	Stearoyl-Coenzyme A desaturase 1	1.47753	0.0376795	1.6988	1.43e-10
Serpina3c	Serine (or cysteine) peptidase inhibitor, clade A, member 3C	1.50521	0.0489345	1.3471	0.00150318
Serpina3n	Serine (or cysteine) peptidase inhibitor, clade A, member 3N	2.07139	8.34088e-05	1.67012	5.18e-08
Slc10a6	Solute carrier family 10 (sodium/bile acid cotransporter family), member 6	1.7268	0.00437176	1.29941	0.0206215
Slc15a5	Solute carrier family 15, member 5	-3.00346	0.002994	-1.65527	2.08e-09
Socs2	Suppressor of cytokine signaling 2	-1.35064	0.0219495	-1.19677	0.00133246
Spock2	Sparc/osteonectin, cwcv and kazal-like domains proteoglycan 2	1.48215	4.9022e-19	1.28264	3.41e-06
Tceal7	Transcription elongation factor A (SII)-like 7	1.00323	6.15532e-06	1.38239	2.57e-07
Thbs2	Thrombospondin 2	1.24831	1.53475e-05	1.09563	4.16e-05
Tph2	Tryptophan hydroxylase 2	5.47247	2.45203e-06	5.74968	5.23e-08
Trnp1	TMF1-regulated nuclear protein 1	2.34942	0.00872762	1.23744	0.0357736
Tusc5	Trafficking regulator of GLUT4 (SLC2A4) 1	1.07218	0.00453675	1.22853	0.00108021
