# Supplementary material for: Transcriptome profiling of fast/glycolytic and slow/oxidative muscle fibers in aging and obesity
Source: Cell Death Dis. 2024 Jun 28;15(6):459. doi: 10.1038/s41419-024-06851-y (PMC11213941; doi:10.1038/s41419-024-06851-y)
Supplement: Supplementary file 2 — Supplementary Files [file 41419_2024_6851_MOESM2_ESM.zip › Supplementary Files/Supplementary File 4.xlsx]

## Sheet: Sheet1
Gene_id	FPKM_AGED-1-EDL	FPKM_AGED-2-EDL	FPKM_AGED-3-EDL	FPKM_AGED-1-SOL	FPKM_AGED-2-SOL	FPKM_AGED-3-SOL	log2FC(AGED-EDL/AGED-SOL)	pval	padj	regulate	Gene symbol
ENSMUSG00000029272	0.391305	2.87621	1.34729	0	0	0	7.27451	6.77843e-09	9.58904e-08	up	Sult1e1
ENSMUSG00000070498	1.78373	1.61985	1.29714	0	0	0.0241266	6.44958	6.40286e-08	7.81942e-07	up	Tmem132b
ENSMUSG00000060969	0.818367	0.676094	0.683497	0	0	0	6.20161	4.9716e-11	9.05278e-10	up	Irx1
ENSMUSG00000027654	0.372486	0.673158	0.544325	0	0	0.0142288	5.19484	3.99152e-09	5.82648e-08	up	Fam83d
ENSMUSG00000020020	0.446692	0.314851	0.109214	0	0	0	4.9081	9.68935e-08	1.14586e-06	up	Usp44
ENSMUSG00000116358	2.22601	4.4005	2.0246	0.0441338	0.236078	0	4.80656	6.47994e-09	9.18508e-08	up	AC161165.4
ENSMUSG00000044320	0.543464	1.03774	0.852905	0	0	0.0611051	4.75739	6.29847e-09	8.94572e-08	up	1700001O22Rik
ENSMUSG00000051980	4.18705	3.10997	2.7627	0.126143	0.0199928	0.234707	4.61815	1.45127e-17	4.7494e-16	up	Casr
ENSMUSG00000109771	0.479955	0.311776	0.365668	0	0.0255419	0	4.41808	1.09101e-07	1.27958e-06	up	Gm35315
ENSMUSG00000022900	0.399278	0.405457	0.498846	0	0.0439135	0	4.17332	2.02968e-07	2.28427e-06	up	Ildr1
ENSMUSG00000068606	1.26925	2.90234	0.899943	0.0838822	0.0498552	0.120057	4.16801	5.22576e-13	1.14363e-11	up	Gm4841
ENSMUSG00000055214	0.30871	0.3422	0.26175	0	0.00467239	0.0196904	4.11605	3.23226e-14	7.80992e-13	up	Pld5
ENSMUSG00000047992	0.440315	0.609975	0.46318	0	0	0.0639974	4.03741	7.59135e-06	6.63916e-05	up	Fam69c
ENSMUSG00000037406	4.89949	5.80877	4.07869	0.57765	0.215804	0.212597	3.83808	7.27069e-23	3.27827e-21	up	Htra4
ENSMUSG00000038473	0.205075	0.154761	0.17414	0	0.00975922	0	3.82627	1.96285e-07	2.21257e-06	up	Nos1ap
ENSMUSG00000025380	1.78846	1.45515	1.73915	0.225647	0	0.148023	3.63435	9.19399e-07	9.40794e-06	up	Fscn2
ENSMUSG00000039095	0.589699	0.11679	0.331809	0.0448446	0	0.0160461	3.55504	8.13362e-05	0.000571324	up	En2
ENSMUSG00000052468	1.40099	1.46775	1.64715	0.281792	0	0.141161	3.32713	2.81334e-05	0.000219308	up	Pmp2
ENSMUSG00000055138	2.15084	1.72756	1.07365	0	0.172488	0.296693	3.31911	1.74103e-05	0.000141221	up	Gm4861
ENSMUSG00000036902	0.695	0.684	1.02502	0.0517883	0.0692556	0.101918	3.26635	3.75385e-17	1.17955e-15	up	Neto2
ENSMUSG00000046709	0.148978	0.124669	0.224198	0.0213888	0.00423747	0	3.24628	3.25483e-07	3.54512e-06	up	Mapk10
ENSMUSG00000020799	1.3219	1.40151	1.59272	0.0978454	0.159924	0.175053	3.2312	2.02487e-11	3.82436e-10	up	Tekt1
ENSMUSG00000062778	1.35205	1.53587	0.601636	0.0833974	0.223052	0.0596816	3.15134	1.73816e-06	1.69671e-05	up	Chia1
ENSMUSG00000025150	26.3477	39.1783	31.7239	4.72408	4.26493	3.91561	2.9109	8.28409e-47	1.09962e-44	up	Cbr2
ENSMUSG00000037846	0.0721536	0.702543	0.317542	0	0.0170049	0.102374	2.90933	0.00377026	0.0167813	up	Rtkn2
ENSMUSG00000037738	0.641435	0.244579	0.729612	0.164348	0	0.039204	2.81682	0.00336932	0.0152646	up	Nek5
ENSMUSG00000075232	80.0988	142.721	125.351	13.666	16.4911	20.225	2.78808	2.63833e-33	2.11707e-31	up	Amd1
ENSMUSG00000031099	0.242986	0.371568	0.719764	0.0129703	0.100216	0.0556918	2.77823	1.95731e-05	0.000156972	up	Smarca1
ENSMUSG00000028125	0.218776	0.194003	0.19047	0.00660061	0.0509998	0.00472359	2.77799	3.44777e-05	0.000263414	up	Abca4
ENSMUSG00000063953	20.2108	34.3576	31.6739	3.39061	4.24292	4.99401	2.7689	2.04942e-32	1.58195e-30	up	Amd2
ENSMUSG00000042097	0.222732	0.304428	0.242173	0	0.0918621	0	2.71355	0.014234	0.0496618	up	Zfp239
ENSMUSG00000030336	1.2403	1.05257	0.580074	0.136345	0.0607771	0.231734	2.6614	6.83947e-06	6.02238e-05	up	Cd27
ENSMUSG00000114278	0.672321	0.739579	2.32633	0.446257	0.156728	0	2.57364	0.00903171	0.0345854	up	AC157931.1
ENSMUSG00000026675	6.20607	4.61583	4.18725	0.738489	1.04417	0.995776	2.42089	1.98709e-26	1.16623e-24	up	Hsd17b7
ENSMUSG00000032313	0.260775	0.482235	0.211737	0.0336668	0	0.120465	2.41902	0.0100376	0.0376756	up	Tmem266
ENSMUSG00000050855	0.629036	0.436297	0.727894	0.0846949	0.0696991	0.158519	2.41058	2.25475e-08	2.95699e-07	up	Zfp940
ENSMUSG00000018909	0.225125	1.94177	2.07008	0.415403	0.244784	0.116877	2.40246	0.0110285	0.0406114	up	Arrb1
ENSMUSG00000024294	13.2202	13.0061	4.62902	3.28691	1.3418	1.3007	2.37368	0.000175244	0.00114542	up	Mib1
ENSMUSG00000059343	0.445821	0.719366	1.01576	0.154683	0.126412	0.124533	2.34349	3.67884e-05	0.000280014	up	Aldoart1
ENSMUSG00000030727	99.3875	95.3749	83.1168	20.949	14.6487	19.1371	2.34329	1.15491e-43	1.30184e-41	up	Rabep2
ENSMUSG00000003051	2.45005	0.772359	1.07257	0.107378	0.106367	0.627552	2.31146	0.00178314	0.00887071	up	Elf3
ENSMUSG00000023078	1.64072	3.33736	0.995577	0.276009	0.533148	0.37035	2.31142	0.000108418	0.000736778	up	Cxcl13
ENSMUSG00000078894	0.813487	0.652561	0.134254	0.100804	0.119825	0.0793518	2.30469	0.000607788	0.00344745	up	2210418O10Rik
ENSMUSG00000064280	0.366265	0.999627	0.705207	0.108926	0.15106	0.136414	2.30087	1.96712e-06	1.9058e-05	up	Ccdc146
ENSMUSG00000078670	2.16472	3.90982	2.60989	0.486527	0.86027	0.400399	2.2938	7.66584e-10	1.23444e-08	up	Fam174b
ENSMUSG00000090942	9.11322	11.8378	5.29793	1.40799	2.68216	1.42958	2.24342	1.07194e-10	1.89363e-09	up	F830016B08Rik
ENSMUSG00000001014	1.18474	1.32985	1.19014	0.178722	0.27618	0.306957	2.23769	2.28476e-05	0.000180782	up	Icam4
ENSMUSG00000093954	0.734162	0.887048	0.825518	0.137553	0.172592	0.185936	2.23508	5.26127e-17	1.63514e-15	up	Gm16867
ENSMUSG00000029372	3.35246	3.10766	1.1927	0.65944	0.805648	0.157305	2.21708	0.000660514	0.00371831	up	Ppbp
ENSMUSG00000027827	1.68342	1.47391	1.39729	0.309358	0.296381	0.353556	2.21233	1.08084e-27	6.64552e-26	up	Kcnab1
ENSMUSG00000057457	0.0863419	0.2628	0.181992	0	0.0674722	0.0270801	2.17159	0.0111571	0.0409693	up	Phex
ENSMUSG00000055368	0.218162	0.328552	0.186689	0	0.0674829	0.0812533	2.09461	0.00667704	0.0270491	up	Slc6a2
ENSMUSG00000069763	25.0613	13.1658	19.9035	2.42504	4.97788	6.29896	2.08251	1.44577e-09	2.25156e-08	up	Tmem100
ENSMUSG00000009185	6.43376	8.3773	2.81503	2.25169	0.692217	1.38912	2.01677	0.00049631	0.00288424	up	Ccl8
ENSMUSG00000059742	0.0300415	0.0736809	0.0713385	0.00781748	0.00774384	0.00559442	2.00309	0.000148384	0.00098206	up	Kcnh7
ENSMUSG00000048647	0.430575	0.537488	0.91831	0.026267	0.179535	0.244367	1.99677	0.0013767	0.00708454	up	Exd1
ENSMUSG00000045094	0.795592	1.33282	1.10746	0.15949	0.335421	0.29851	1.98776	1.45266e-06	1.43778e-05	up	Arhgef37
ENSMUSG00000032193	4.94694	4.27101	4.68939	1.25767	1.42881	0.805595	1.98446	2.06413e-18	7.1855e-17	up	Ldlr
ENSMUSG00000053719	2.90833	2.06617	1.24967	0.887421	0.340282	0.368747	1.94309	0.000279972	0.00173948	up	Klk1b26
ENSMUSG00000042377	0.944499	0.518721	0.797954	0.250248	0.184148	0.136446	1.93103	2.04042e-07	2.29455e-06	up	Fam83g
ENSMUSG00000017737	0.420059	0.94266	0.456237	0.156956	0.106613	0.192553	1.92732	0.000196102	0.00126372	up	Mmp9
ENSMUSG00000102752	1.18028	0.632576	0.552309	0.207349	0.135561	0.259674	1.9208	3.79873e-05	0.000287905	up	Gm7694
ENSMUSG00000049709	0.336407	0.288411	0.34545	0.123328	0.0732996	0.0378244	1.91931	0.000344393	0.00208767	up	Nlrp10
ENSMUSG00000034855	0.710898	0.904561	0.521435	0.317128	0.125656	0.100865	1.91739	0.000999673	0.00537003	up	Cxcl10
ENSMUSG00000024033	0.540328	1.34425	1.18537	0.0681723	0.243109	0.487861	1.90255	0.0117073	0.0425483	up	Rsph1
ENSMUSG00000049630	0.270658	0.524073	0.463223	0.0313028	0.130233	0.156808	1.88649	0.00590119	0.0243789	up	C1ql3
ENSMUSG00000046079	0.395638	0.533021	0.48566	0.145161	0.136917	0.0812986	1.87641	2.08311e-09	3.15084e-08	up	Lrrc8d
ENSMUSG00000027313	74.7975	29.4146	50.4822	19.1474	15.3129	7.90925	1.86758	4.7056e-07	5.01377e-06	up	Chac1
ENSMUSG00000109378	2.91717	2.01748	2.36924	0.932405	0.794801	0.27217	1.85354	1.56661e-05	0.000128863	up	U2af1l4
ENSMUSG00000090084	0.258717	2.20419	1.22873	0.32914	0.355679	0.321194	1.8449	0.00515509	0.0218105	up	Srpx
ENSMUSG00000041202	0.395112	2.07962	0.78529	0.176889	0.210268	0.506349	1.83291	0.00813207	0.0317831	up	Pla2g2d
ENSMUSG00000022949	0.438246	0.580801	0.457528	0.10137	0.120498	0.181359	1.79808	4.68362e-05	0.000346466	up	Clic6
ENSMUSG00000050777	41.694	26.4827	38.1347	11.1372	8.99372	10.5907	1.78997	1.78253e-17	5.78019e-16	up	Tmem37
ENSMUSG00000059890	23.2505	12.4803	13.5757	4.28958	4.73596	5.21923	1.78919	7.44591e-14	1.76847e-12	up	Ube4a
ENSMUSG00000053310	3.12838	6.68479	3.07105	1.41994	1.49312	0.801194	1.78621	2.70807e-05	0.000212032	up	Nrgn
ENSMUSG00000037872	2.21788	0.462278	2.04766	0.367112	0.50352	0.485014	1.77974	0.00452441	0.0195736	up	Ackr1
ENSMUSG00000074826	0.452585	0.623172	0.774585	0.122135	0.114071	0.287182	1.76463	0.00225964	0.0108498	up	Gm10767
ENSMUSG00000026380	3.79238	3.13746	3.0856	0.966894	0.747073	1.22142	1.76025	3.10595e-16	9.13329e-15	up	Tfcp2l1
ENSMUSG00000051906	1.4668	5.18282	1.50623	0.618695	1.32854	0.442756	1.75813	0.00323536	0.0147565	up	Cd209f
ENSMUSG00000044139	1.28607	0.733227	1.12805	0.334664	0.265209	0.319327	1.74304	4.69857e-05	0.000347391	up	Prss53
ENSMUSG00000042581	0.1057	0.0897496	0.096481	0.0228193	0.0251877	0.0186631	1.73561	0.000119082	0.000801956	up	Thsd7b
ENSMUSG00000042607	6.33275	3.91935	4.90524	1.90713	1.07352	1.61031	1.7166	9.32306e-10	1.48448e-08	up	Asb4
ENSMUSG00000021453	97.1465	112.806	168.983	36.8012	35.121	44.4178	1.70335	1.28423e-14	3.21692e-13	up	Gadd45g
ENSMUSG00000061576	0.203755	0.210416	0.2021	0.0289209	0.0821257	0.0574907	1.70273	4.55513e-05	0.000339258	up	Dpp6
ENSMUSG00000023000	0.597891	0.926152	1.07444	0.135291	0.0696885	0.574454	1.69924	0.011022	0.0406083	up	Dhh
ENSMUSG00000020704	0.388865	0.276949	0.378664	0.120964	0.088486	0.0932245	1.69145	0.000254592	0.00159575	up	Asic2
ENSMUSG00000004626	0.769869	0.695656	0.416458	0.190797	0.20979	0.163848	1.68548	4.29438e-05	0.000321354	up	Stxbp2
ENSMUSG00000028883	0.0742124	0.208626	0.122779	0.0429149	0.0425107	0.0204741	1.68052	0.00107569	0.0057178	up	Sema3a
ENSMUSG00000034361	4.68133	4.21622	7.23828	1.20269	1.74651	2.16501	1.65193	2.08059e-08	2.7489e-07	up	Cpne2
ENSMUSG00000020150	6.11757	11.2244	10.5107	2.41795	3.75606	2.73317	1.64148	6.07876e-08	7.44924e-07	up	Gamt
ENSMUSG00000020473	26.7143	20.7998	21.8476	9.04401	7.69974	5.54157	1.63673	1.09582e-14	2.76446e-13	up	Aebp1
ENSMUSG00000018339	443.489	244.552	99.7612	106.38	75.362	72.0253	1.63421	0.00505735	0.0214684	up	Gpx3
ENSMUSG00000026749	1.53695	1.60096	1.24672	0.32218	0.545848	0.524726	1.6336	2.20753e-11	4.15278e-10	up	Nek6
ENSMUSG00000038127	18.7004	21.4441	28.3237	5.63983	7.46289	9.20924	1.61631	1.07949e-13	2.50523e-12	up	Ccdc50
ENSMUSG00000025610	7.19898	18.282	15.8868	3.93881	4.72487	4.84684	1.61227	8.31628e-07	8.59027e-06	up	Map3k7cl
ENSMUSG00000030108	0.580822	0.640473	0.566108	0.0819758	0.267972	0.22488	1.58728	0.00206041	0.0100254	up	Slc6a13
ENSMUSG00000041245	0.234883	0.158919	0.224563	0.0636979	0.0801714	0.0455841	1.56289	0.000119807	0.000806456	up	Wnk3
ENSMUSG00000037020	0.741712	0.560331	0.516287	0.310889	0.106759	0.177985	1.56283	0.000392602	0.00234686	up	Wdr62
ENSMUSG00000053963	1.29471	1.08884	0.847863	0.591782	0.0639499	0.419647	1.56096	0.00859497	0.0332356	up	Stum
ENSMUSG00000053297	0.969319	0.541639	0.95447	0.322497	0.317633	0.178037	1.55687	0.000145278	0.0009642	up	AI854703
ENSMUSG00000030032	0.165552	0.323932	0.362374	0.0786028	0.140152	0.0519235	1.55232	0.00418972	0.0183154	up	Wdr54
ENSMUSG00000028885	1.93819	1.7072	2.19517	0.791152	0.564264	0.622789	1.54759	8.3098e-07	8.58982e-06	up	Smpdl3b
ENSMUSG00000024330	0.945828	1.26631	1.17324	0.203289	0.652453	0.286803	1.5424	0.000214512	0.0013687	up	Col11a2
ENSMUSG00000025196	0.403088	0.488311	0.549245	0.18289	0.18543	0.107785	1.53894	0.000563034	0.00322191	up	Cpn1
ENSMUSG00000001403	13.3595	9.33374	6.15363	5.53942	2.87513	1.49612	1.5385	0.000474363	0.0027703	up	Ube2c
ENSMUSG00000031760	2.30637	2.79719	2.25821	0.744396	0.752131	1.03879	1.52678	3.14394e-05	0.000242286	up	Mt3
ENSMUSG00000053716	21.5179	14.128	15.6231	7.55457	6.28185	4.01875	1.52017	1.01229e-08	1.40269e-07	up	Dusp7
ENSMUSG00000031278	7.19335	7.58143	7.10972	3.29596	0.868219	3.4566	1.51821	0.000195585	0.00126096	up	Acsl4
ENSMUSG00000029335	0.17003	0.175588	0.261901	0.0697204	0.086064	0.03838	1.50791	0.00231591	0.0110937	up	Bmp3
ENSMUSG00000026399	14.6152	14.0344	15.4073	3.81802	5.6172	6.31292	1.48242	7.92851e-15	2.01447e-13	up	Cd55
ENSMUSG00000038347	0.180347	0.131059	0.28808	0.101972	0.0440776	0.049755	1.4791	0.00438511	0.0190639	up	Tcte2
ENSMUSG00000016239	1.13993	0.681533	0.500574	0.374697	0.364982	0.081933	1.46564	0.0133015	0.0472186	up	Lonrf3
ENSMUSG00000060639	26.6221	32.2842	21.9267	11.6246	10.023	7.61587	1.4649	1.29195e-09	2.0231e-08	up	Hist1h4i
ENSMUSG00000024924	48.5103	43.6244	42.5043	18.4628	14.1236	16.1878	1.46434	3.52923e-24	1.7902e-22	up	Vldlr
ENSMUSG00000051596	0.506649	0.857722	0.528797	0.115271	0.287747	0.263972	1.46427	0.00268959	0.0126407	up	Otop1
ENSMUSG00000054203	1.75212	5.47058	2.90967	0.98787	1.18557	1.48187	1.46338	0.000182651	0.00118836	up	Ifi205
ENSMUSG00000032076	0.665417	1.16225	0.672056	0.247027	0.336556	0.304605	1.46212	1.54574e-06	1.5246e-05	up	Cadm1
ENSMUSG00000053897	0.294686	0.312023	0.298777	0.0931855	0.0984615	0.118553	1.45933	2.90548e-05	0.000225254	up	Slc39a8
ENSMUSG00000043088	0.0974379	0.236464	0.185106	0.0811376	0.0401867	0.0483871	1.45891	0.012944	0.0462268	up	Il17re
ENSMUSG00000026840	0.197128	0.276276	0.298821	0.0977088	0.10066	0.0652618	1.45001	0.0013367	0.00689619	up	Lamc3
ENSMUSG00000015852	0.906398	1.25225	0.616316	0.356985	0.373829	0.267634	1.44751	0.00127324	0.00661925	up	Fcrls
ENSMUSG00000000782	0.588102	0.832261	0.369057	0.120918	0.278487	0.237965	1.44692	0.00864863	0.0333977	up	Tcf7
ENSMUSG00000067279	89.4974	101.142	175.698	27.4626	40.4156	66.8955	1.44243	1.04838e-05	8.94301e-05	up	Ppp1r3c
ENSMUSG00000040410	10.6434	11.5666	10.3576	4.57562	3.42733	3.98466	1.43962	1.06552e-18	3.79288e-17	up	Fbxl4
ENSMUSG00000030102	2.96354	5.59867	4.12492	1.23237	1.74425	1.6848	1.43868	4.41442e-09	6.40429e-08	up	Itpr1
ENSMUSG00000033808	9.19017	7.23167	7.13251	3.71043	3.20769	1.76894	1.43592	1.28044e-07	1.49066e-06	up	Tmem87a
ENSMUSG00000079168	0.435555	0.92412	0.51232	0.296748	0.111049	0.267418	1.43138	0.00642988	0.0261597	up	Cd209g
ENSMUSG00000025574	0.907477	0.550925	0.734202	0.335852	0.208686	0.25127	1.42837	5.79785e-05	0.000420996	up	Tk1
ENSMUSG00000044938	41.9711	44.3933	45.4275	16.9055	13.6246	18.451	1.42741	6.63908e-23	3.00302e-21	up	Klhl31
ENSMUSG00000025586	12.7324	12.6275	11.8842	4.68506	4.70281	4.47713	1.42361	7.31348e-35	6.03915e-33	up	Cpeb1
ENSMUSG00000068740	1.95422	1.67449	1.68037	0.640996	0.76195	0.572162	1.41291	1.34638e-14	3.36665e-13	up	Celsr2
ENSMUSG00000071648	4.14024	4.46904	4.40544	1.27401	1.62258	1.9909	1.40747	3.49469e-08	4.47566e-07	up	Rom1
ENSMUSG00000053279	67.38	56.9633	53.8882	25.4752	19.7532	21.9598	1.40707	1.53484e-19	5.75179e-18	up	Aldh1a1
ENSMUSG00000045275	0.394563	0.321441	0.364652	0.109519	0.122952	0.15675	1.40563	9.74307e-05	0.000669476	up	Lca5l
ENSMUSG00000008999	0.341437	0.440748	0.525924	0.167827	0.11735	0.19075	1.40319	0.00146485	0.00748931	up	Bmp7
ENSMUSG00000025538	5.662	5.94656	4.25349	2.06477	2.94879	0.999248	1.39501	0.00015274	0.0010076	up	Sumf2
ENSMUSG00000025650	0.586383	0.404657	0.282524	0.23913	0.082525	0.149047	1.38044	0.00225901	0.0108498	up	Col7a1
ENSMUSG00000028434	1.09731	1.06653	1.11356	0.36729	0.383353	0.496839	1.37239	5.88592e-11	1.06494e-09	up	Epb41l4b
ENSMUSG00000024805	4.09503	4.89981	3.80297	1.39805	2.0129	1.55131	1.36151	2.16936e-13	4.9141e-12	up	Pcgf5
ENSMUSG00000063458	0.821623	0.554776	1.08168	0.321621	0.191155	0.428937	1.35643	0.0045007	0.0194889	up	Lrmda
ENSMUSG00000061723	9255.14	8166.02	9131.1	3476.02	2733.43	4201.36	1.35075	3.24008e-15	8.50625e-14	up	Tnnt3
ENSMUSG00000039782	4.0088	6.28152	4.43582	1.64979	2.31712	1.79094	1.35021	2.01546e-09	3.05829e-08	up	Cpeb2
ENSMUSG00000022257	17.923	17.7624	19.45	6.61272	6.72889	8.52685	1.33293	1.04322e-17	3.45382e-16	up	Laptm4b
ENSMUSG00000021322	0.173701	0.293982	0.183325	0.0468749	0.0835801	0.11022	1.33111	0.0114355	0.0418388	up	Aoah
ENSMUSG00000032889	2.50709	2.31854	2.03653	0.415459	1.14204	1.15209	1.331	0.00841927	0.0327242	up	Gm6685
ENSMUSG00000072623	2.70551	2.79395	2.63661	1.01602	1.01958	1.18548	1.32873	2.28391e-15	6.06984e-14	up	Zfp9
ENSMUSG00000030616	0.424487	0.423539	0.393782	0.128071	0.189451	0.158862	1.32858	1.36083e-07	1.57908e-06	up	Sytl2
ENSMUSG00000087370	2.82556	5.27122	5.79518	0.705757	2.63349	2.19493	1.32312	0.00157979	0.0079793	up	Tmem170b
ENSMUSG00000036769	4.88393	4.79264	4.04521	2.05198	1.69952	1.72	1.32172	2.45139e-16	7.2839e-15	up	Wdr44
ENSMUSG00000020817	6.98889	7.21735	4.92841	2.19525	2.75026	2.69548	1.32096	1.01704e-11	1.97606e-10	up	Rabep1
ENSMUSG00000002870	1.45078	1.651	1.62484	0.513351	0.752602	0.608199	1.32079	1.21375e-09	1.90695e-08	up	Mcm2
ENSMUSG00000089872	3.55703	3.56722	3.61648	1.40115	1.44283	1.43993	1.32005	8.98353e-29	5.74744e-27	up	Rps6kc1
ENSMUSG00000026107	3.10172	2.00455	2.73946	1.09252	1.10443	0.935536	1.31635	8.09507e-10	1.29768e-08	up	Nabp1
ENSMUSG00000068205	1.61967	1.36902	1.64897	0.477286	0.716048	0.674856	1.29808	6.56554e-10	1.0645e-08	up	Macrod2
ENSMUSG00000022867	31.9577	30.58	27.8597	11.0791	11.8335	13.9072	1.2951	3.8488e-23	1.77542e-21	up	Usp25
ENSMUSG00000082361	0.265643	0.489869	0.389692	0.193115	0.125212	0.131917	1.29107	0.00471327	0.0201999	up	Btc
ENSMUSG00000017830	0.471811	0.541371	0.46655	0.24252	0.223419	0.121488	1.28995	0.00468819	0.0201353	up	Dhx58
ENSMUSG00000028033	5.44326	4.71888	7.16261	2.2395	2.24805	2.60708	1.28444	2.38401e-11	4.47294e-10	up	Kcnq5
ENSMUSG00000042487	3.00867	3.37508	4.30719	1.08893	1.33333	1.9804	1.27419	1.52944e-06	1.50957e-05	up	Leo1
ENSMUSG00000023235	0.483831	0.499647	0.567814	0.266463	0.190046	0.167806	1.27305	4.20544e-05	0.000315197	up	Ccl25
ENSMUSG00000027763	6.6121	6.25094	6.50752	2.43565	2.69744	2.87773	1.27068	6.78381e-32	5.09791e-30	up	Mbnl1
ENSMUSG00000069727	1.0961	0.939963	1.17822	0.391425	0.354252	0.572964	1.26639	2.88258e-05	0.000223601	up	Zfp975
ENSMUSG00000045211	3.87616	4.23559	4.27789	2.06424	1.98106	1.10632	1.26115	1.56016e-06	1.53669e-05	up	Nudt18
ENSMUSG00000036053	1.53695	2.18435	2.05747	0.527985	0.803345	1.06803	1.25766	1.93126e-05	0.000155145	up	Fmnl2
ENSMUSG00000023074	57.4919	49.9409	41.5219	23.0256	17.9491	21.3666	1.25621	5.41952e-13	1.18421e-11	up	Mospd1
ENSMUSG00000031647	0.907365	1.91723	1.27526	0.353994	0.610492	0.735067	1.25569	0.000535449	0.00308019	up	Mfap3l
ENSMUSG00000027242	0.421683	0.664906	0.41905	0.182492	0.179526	0.252187	1.25325	0.000572034	0.00326945	up	Wdr76
ENSMUSG00000071847	3.36032	3.41743	3.11503	1.48839	1.3143	1.34917	1.2466	2.16394e-10	3.69405e-09	up	Apcdd1
ENSMUSG00000053040	1.42255	0.720344	0.654253	0.525968	0.376036	0.261842	1.24373	0.00330716	0.0150165	up	Aph1c
ENSMUSG00000025723	4.50635	9.75406	9.62517	2.70179	3.62793	3.75955	1.24085	0.000685973	0.00384031	up	Nmb
ENSMUSG00000022548	39.216	47.3487	43.1637	18.5218	19.5643	16.9568	1.23641	6.79948e-21	2.79113e-19	up	Apod
ENSMUSG00000021282	26.463	9.86978	12.1818	6.96371	7.38219	6.27822	1.23288	0.000127681	0.000854998	up	Eif5
ENSMUSG00000044952	2.49641	1.88126	2.12802	0.668852	1.2403	0.842424	1.23244	5.68334e-05	0.000413951	up	Kctd21
ENSMUSG00000040562	47.1987	41.5323	40.1273	20.6062	16.0675	18.2131	1.2308	8.00915e-16	2.21311e-14	up	Gstm2
ENSMUSG00000022674	1.1384	2.40918	1.36658	0.650887	0.694352	0.732531	1.23001	6.90769e-05	0.000492767	up	Ube2v2
ENSMUSG00000035595	7.63197	4.57211	5.67218	1.75559	2.50423	3.35027	1.2288	0.000898847	0.00489319	up	1600002K03Rik
ENSMUSG00000058013	12.0395	10.0643	10.3176	5.05588	4.08793	4.6733	1.2287	3.54052e-17	1.11747e-15	up	Sept11
ENSMUSG00000048490	7.49079	7.29501	8.32762	3.42843	3.01947	3.51914	1.21103	3.31002e-21	1.38679e-19	up	Nrip1
ENSMUSG00000019970	65.5962	67.5477	76.1911	20.2225	35.0621	35.3023	1.20817	9.70297e-09	1.34713e-07	up	Sgk1
ENSMUSG00000020629	39.8053	39.6194	43.6149	16.9771	16.7046	19.7219	1.20365	5.17694e-22	2.25546e-20	up	Adi1
ENSMUSG00000025816	9.60446	10.0024	10.3892	4.07871	4.36351	4.56458	1.20362	2.28971e-24	1.18689e-22	up	Sec61a2
ENSMUSG00000029059	44.6222	58.0107	52.8822	22.6004	22.6171	22.3388	1.20253	2.51291e-16	7.45112e-15	up	Fam213b
ENSMUSG00000110469	8.62222	8.90407	10.0283	3.84067	3.71645	4.40668	1.20157	2.46541e-10	4.17854e-09	up	Gm10358
ENSMUSG00000079022	1.5004	1.45641	2.00327	0.633752	0.937829	0.570771	1.1998	3.1347e-06	2.94459e-05	up	Col22a1
ENSMUSG00000021983	0.26158	0.285457	0.228606	0.0849655	0.0856954	0.151088	1.19559	0.00027518	0.00171357	up	Atp8a2
ENSMUSG00000078889	1.25562	1.26232	1.80171	0.403918	0.912258	0.553335	1.19527	0.00132004	0.00683256	up	Gm14288
ENSMUSG00000025154	4.35498	5.31869	4.66624	2.03013	2.21593	2.00522	1.19392	2.30875e-14	5.64393e-13	up	Arhgap19
ENSMUSG00000027408	1.21077	2.64637	1.85894	0.668885	0.727226	1.08577	1.19381	0.00210091	0.0101979	up	Cpxm1
ENSMUSG00000025036	1.68323	1.35198	1.95712	1.00118	0.624433	0.548411	1.18822	0.000369118	0.00222143	up	Sfxn2
ENSMUSG00000028906	11.7746	4.63342	4.48951	3.11348	2.89777	3.15068	1.18696	0.000375319	0.00225589	up	Epb41
ENSMUSG00000042379	1.077	1.02774	0.797967	0.302728	0.551023	0.406202	1.18491	0.00468147	0.0201244	up	Esm1
ENSMUSG00000025175	3.60684	2.96637	3.19661	1.29879	1.36161	1.633	1.18059	2.75912e-10	4.61575e-09	up	Fn3k
ENSMUSG00000068551	3.29891	3.26104	2.93913	1.04436	1.63491	1.51477	1.17371	6.66895e-08	8.09565e-07	up	Zfp467
ENSMUSG00000034021	4.98602	4.91196	4.82168	1.97595	2.4998	2.03738	1.17263	7.78049e-17	2.39191e-15	up	Pds5b
ENSMUSG00000039754	1.41794	2.02211	2.41289	1.19947	0.857713	0.523074	1.17234	0.00361115	0.0162075	up	Alkbh4
ENSMUSG00000031155	0.961466	0.781641	1.05033	0.369082	0.396541	0.457141	1.17234	0.000626714	0.00354207	up	Pim2
ENSMUSG00000032942	79.2994	40.8987	111.603	44.9032	24.8302	33.3205	1.16925	0.000501407	0.00290673	up	Ucp3
ENSMUSG00000029563	0.307815	0.269111	0.332253	0.165055	0.0923295	0.130277	1.16906	8.98295e-05	0.000623277	up	Foxp2
ENSMUSG00000042249	1.05895	1.34148	0.982724	0.474673	0.604933	0.408281	1.16904	2.76792e-06	2.6226e-05	up	Grk3
ENSMUSG00000017300	8393.2	9065.74	9241.55	3685.38	3335.43	4885.18	1.16518	3.83185e-13	8.46405e-12	up	Tnnc2
ENSMUSG00000024505	1.17764	1.5013	1.71804	0.822832	0.663231	0.467848	1.15798	0.000330254	0.00201227	up	Dtwd2
ENSMUSG00000036611	51.566	47.3672	45.2804	21.2373	19.9017	23.4791	1.15783	6.20706e-22	2.6796e-20	up	Eepd1
ENSMUSG00000051236	52.9745	53.2037	54.5943	22.0239	24.7525	25.3213	1.15667	1.02212e-31	7.48308e-30	up	Msrb3
ENSMUSG00000026504	1.74479	1.95198	1.89834	0.547723	1.00517	0.942096	1.1556	3.02307e-05	0.000233859	up	Sdccag8
ENSMUSG00000054893	1.13632	1.2728	1.36443	0.442238	0.57528	0.662814	1.15307	7.65189e-06	6.68799e-05	up	Zfp667
ENSMUSG00000037573	97.56	131.033	188.355	66.0694	71.5588	50.6815	1.14664	3.22604e-06	3.02639e-05	up	Tob1
ENSMUSG00000042903	45.8807	42.7381	46.5244	21.5743	20.2253	19.2766	1.14542	8.03181e-25	4.22503e-23	up	Foxo4
ENSMUSG00000032366	1237.28	1459	1513.78	590.574	518.245	799.463	1.14155	2.81417e-10	4.70232e-09	up	Tpm1
ENSMUSG00000016493	0.56402	0.524211	0.436317	0.287018	0.167487	0.220336	1.14112	0.000393577	0.0023507	up	Cd46
ENSMUSG00000034557	17.1291	15.9749	15.6397	6.93521	7.72908	7.49512	1.13623	4.91117e-27	2.95565e-25	up	Zfyve9
ENSMUSG00000023886	34.6956	61.0471	51.1359	12.4269	32.5162	21.9268	1.13484	0.000366823	0.00221043	up	Smoc2
ENSMUSG00000008318	5.22956	6.12958	6.46207	1.66931	2.62416	3.80889	1.13428	7.01645e-05	0.000499022	up	Relt
ENSMUSG00000028551	3.19303	2.82478	3.16957	1.69872	1.50128	0.983097	1.12947	2.85554e-05	0.000221993	up	Cdkn2c
ENSMUSG00000025754	3.55144	4.22679	3.84009	1.15508	1.89499	2.25336	1.12699	6.93327e-06	6.10119e-05	up	Agbl1
ENSMUSG00000038349	2.1889	2.81674	3.0248	1.246	1.35417	1.06577	1.12492	3.94969e-08	5.00423e-07	up	Plcl1
ENSMUSG00000030089	23.1476	35.0805	36.3052	12.2395	15.3106	15.9086	1.12064	3.99315e-08	5.05479e-07	up	Slc41a3
ENSMUSG00000021556	1.84169	3.35001	2.20308	1.04034	1.33259	1.02047	1.11692	9.15342e-05	0.000633558	up	Golm1
ENSMUSG00000047819	3.96715	6.43544	6.17859	2.56938	2.22249	2.84017	1.11635	2.8578e-06	2.70236e-05	up	Tigd4
ENSMUSG00000040850	38.6907	41.3115	38.4524	19.1281	16.731	18.885	1.11313	8.44513e-24	4.0798e-22	up	Psme4
ENSMUSG00000027708	5.52248	1.96317	5.92146	2.45806	1.25709	2.46709	1.11304	0.00488719	0.0208572	up	Dcun1d1
ENSMUSG00000028549	3.56119	3.62024	2.69357	1.43047	1.48657	1.64893	1.10779	1.54543e-08	2.0845e-07	up	Itgb3bp
ENSMUSG00000004791	1.25068	1.34241	1.82026	0.601363	0.649853	0.78246	1.10643	0.000254838	0.00159659	up	Pgf
ENSMUSG00000027318	0.742002	0.941401	1.03951	0.514894	0.467783	0.268459	1.10354	0.00113305	0.00598242	up	Adam33
ENSMUSG00000030946	6.53176	6.41534	6.34281	3.08739	3.49428	2.38571	1.10251	4.39633e-08	5.52576e-07	up	Lhpp
ENSMUSG00000025323	3.5822	2.6811	2.88989	0.790775	2.42763	1.02847	1.10244	0.00379181	0.0168666	up	Sp4
ENSMUSG00000028527	2.2275	2.59897	2.68546	1.22974	0.426356	1.82731	1.10206	0.0111185	0.0409002	up	Ak4
ENSMUSG00000033720	0.679472	0.557669	0.521018	0.296491	0.259434	0.247541	1.10128	1.07771e-05	9.17666e-05	up	Sfxn5
ENSMUSG00000073125	0.582354	0.546718	0.613541	0.293898	0.262017	0.240368	1.10117	0.00152573	0.00774478	up	Xlr3b
ENSMUSG00000078515	10.6536	8.31632	9.35741	4.65167	4.20631	4.33051	1.10117	5.92673e-15	1.52772e-13	up	Ddi2
ENSMUSG00000020248	6.96656	7.02535	7.22334	3.39769	3.12683	3.3559	1.10012	3.70265e-19	1.3519e-17	up	Nfyb
ENSMUSG00000028518	53.1945	51.1916	49.0839	24.7398	21.3474	25.6108	1.09763	1.05998e-20	4.32611e-19	up	Prkaa2
ENSMUSG00000004661	0.90324	0.755096	0.820782	0.303442	0.402092	0.437864	1.09649	6.28248e-06	5.58386e-05	up	Arid3b
ENSMUSG00000072258	2.88375	2.76968	2.99783	0.625861	1.66412	1.74439	1.09487	0.00324641	0.0148022	up	Taf1a
ENSMUSG00000057133	3.69089	2.6039	2.374	1.3071	1.45493	1.28784	1.09229	2.11899e-08	2.79443e-07	up	Chd6
ENSMUSG00000024404	54.7402	48.8122	57.5428	26.9097	23.1306	25.5084	1.09213	8.49639e-18	2.83939e-16	up	Riok3
ENSMUSG00000035834	0.97328	0.930087	1.14861	0.393134	0.395422	0.627601	1.09163	0.000611834	0.00346763	up	Polr3g
ENSMUSG00000000318	1.78492	2.59686	1.11392	0.834858	0.821571	0.910865	1.08915	0.00247925	0.0117808	up	Clec10a
ENSMUSG00000000751	20.3214	11.3635	19.9624	8.35777	7.71536	8.2157	1.08745	1.52465e-06	1.50589e-05	up	Rpa1
ENSMUSG00000032577	10.7761	10.0682	7.67556	5.54122	3.76147	4.16527	1.08074	3.33915e-07	3.63139e-06	up	Mapkapk3
ENSMUSG00000070583	5.07545	4.27866	3.72278	1.75381	2.06766	2.34555	1.08068	3.04931e-05	0.000235633	up	Fv1
ENSMUSG00000038039	3.43475	2.40658	2.48755	1.2319	1.0897	1.60395	1.07943	1.14594e-06	1.15186e-05	up	Gcc2
ENSMUSG00000031097	3887.39	3475.76	4095.48	1512.81	1651.72	2265.28	1.07746	1.98921e-10	3.41629e-09	up	Tnni2
ENSMUSG00000075595	8.21145	8.72073	7.94366	3.92293	4.36237	3.51702	1.07375	7.15672e-17	2.20972e-15	up	Zfp652
ENSMUSG00000022770	8.43008	8.28733	7.90992	3.49707	3.86492	4.38749	1.06574	1.95349e-17	6.29148e-16	up	Dlg1
ENSMUSG00000025932	3.3392	3.35383	3.44777	1.52953	1.47083	1.82914	1.06555	7.43316e-13	1.60202e-11	up	Eya1
ENSMUSG00000010721	4.85268	5.22831	4.88778	2.54335	2.21707	2.37826	1.06506	1.50735e-14	3.7428e-13	up	Lmbr1
ENSMUSG00000060512	7.07866	6.79405	5.79072	2.42714	3.99404	2.96578	1.06438	3.47998e-06	3.24531e-05	up	0610040J01Rik
ENSMUSG00000019088	33.6158	46.7548	33.4399	19.7914	14.3757	20.4417	1.05902	2.74651e-07	3.02863e-06	up	Dnase1l1
ENSMUSG00000034457	12.0109	6.71041	6.94676	4.51923	3.45057	4.36675	1.05521	3.05712e-05	0.000236108	up	Eda2r
ENSMUSG00000053317	9.19953	9.84867	9.6547	3.18409	5.67738	4.93703	1.05506	1.52014e-05	0.0001256	up	Sec61b
ENSMUSG00000031242	2.85116	2.60892	2.69154	1.27725	1.23917	1.39346	1.05423	5.20918e-12	1.03622e-10	up	2610002M06Rik
ENSMUSG00000024697	0.853507	0.829046	0.980584	0.469126	0.320647	0.478401	1.0528	0.00141341	0.00725505	up	Gna14
ENSMUSG00000034295	12.8827	13.8934	12.9087	6.00867	5.61631	7.51315	1.05097	1.44775e-12	3.04178e-11	up	Fhod3
ENSMUSG00000040774	7.98196	7.48491	9.27998	3.92179	3.67042	4.33739	1.05082	8.57022e-11	1.53497e-09	up	Cept1
ENSMUSG00000030967	25.5267	18.6945	23.23	12.6381	9.61016	10.3103	1.05012	3.64676e-09	5.33418e-08	up	Zranb1
ENSMUSG00000049858	18.9711	18.5153	19.1989	10.1693	7.99902	9.26741	1.0461	4.24853e-13	9.35534e-12	up	Suox
ENSMUSG00000030499	16.6349	15.9387	14.1866	7.57388	6.86635	8.27419	1.04069	1.93106e-14	4.75335e-13	up	Kctd15
ENSMUSG00000035314	1.67143	1.59026	0.94095	0.600532	0.892312	0.539304	1.03741	0.0010197	0.00545699	up	Gdpd5
ENSMUSG00000053604	3.98497	3.09606	4.114	2.14707	1.53133	1.76433	1.03639	8.86909e-07	9.11488e-06	up	Rpia
ENSMUSG00000040794	13.0088	9.81804	9.55802	5.90531	4.2593	5.61267	1.03606	6.08883e-06	5.42532e-05	up	C1qtnf4
ENSMUSG00000071267	2.32664	2.22305	2.02075	0.875157	1.10756	1.21478	1.03215	2.36761e-07	2.63535e-06	up	Zfp942
ENSMUSG00000055538	30.508	24.1391	23.3334	11.4493	12.968	13.7388	1.03062	7.5453e-12	1.47206e-10	up	Zcchc24
ENSMUSG00000020108	26.3729	32.8872	84.5575	24.3258	23.0575	23.006	1.0305	0.00496842	0.0211594	up	Ddit4
ENSMUSG00000045466	6.9159	5.43108	5.00489	2.39288	3.25756	2.85083	1.02675	9.32832e-07	9.53166e-06	up	Zfp956
ENSMUSG00000037266	61.8033	35.006	43.6626	26.7747	20.3848	21.7805	1.02655	5.52709e-06	4.96529e-05	up	Rsrp1
ENSMUSG00000031600	15.4078	13.6206	12.803	6.6801	6.42864	7.44223	1.02431	3.88087e-15	1.01138e-13	up	Vps37a
ENSMUSG00000039683	0.505394	0.36747	0.243603	0.18251	0.197807	0.153658	1.02349	0.0036586	0.0163766	up	Sdk1
ENSMUSG00000026383	0.482347	0.606139	0.678321	0.2796	0.29401	0.280895	1.02249	3.65013e-06	3.39953e-05	up	Epb41l5
ENSMUSG00000042606	1.95258	1.60951	2.3917	0.947856	0.808922	1.16531	1.01933	0.000225103	0.00143241	up	Hirip3
ENSMUSG00000042473	1.37153	2.20953	1.76896	0.647186	1.22184	0.757379	1.01814	0.00123288	0.00643063	up	Tbc1d8b
ENSMUSG00000031636	140.198	115.355	113.315	57.4755	52.8717	71.9851	1.01641	1.54312e-10	2.66955e-09	up	Pdlim3
ENSMUSG00000034751	1.13465	2.02657	1.64556	0.692242	0.746999	0.929294	1.0119	1.09645e-05	9.31389e-05	up	Mast4
ENSMUSG00000067629	0.40016	0.548087	0.393615	0.204607	0.232792	0.213359	1.01092	0.00153991	0.00780839	up	Syngap1
ENSMUSG00000032122	0.413138	0.399977	0.282829	0.119453	0.191691	0.217984	1.00988	0.00895119	0.0343234	up	Slc37a2
ENSMUSG00000040428	1.04104	2.28453	1.47913	0.846959	0.762485	0.762093	1.00947	0.00118706	0.00622823	up	Plekha4
ENSMUSG00000041801	274.66	200.713	213.387	145.293	93.1312	103.849	1.00879	1.71462e-06	1.6757e-05	up	Phlda3
ENSMUSG00000032238	11.8959	9.11816	8.37064	5.65503	4.42007	4.55304	1.00484	5.47448e-08	6.75268e-07	up	Rora
ENSMUSG00000036934	10.3013	7.54334	8.98712	4.65529	5.33709	3.36528	1.00465	3.13026e-05	0.000241363	up	4921524J17Rik
ENSMUSG00000035799	1.51019	1.70463	1.26227	0.487424	1.01395	0.71507	1.00456	0.0137572	0.0484389	up	Twist1
ENSMUSG00000028933	1.73744	1.58481	1.73349	0.661779	0.967494	0.876411	1.00408	5.59215e-06	5.01739e-05	up	Xrcc2
ENSMUSG00000039242	3.97573	4.06375	4.74991	2.00417	2.0585	2.29927	1.004	3.22984e-11	5.98869e-10	up	B3galnt2
ENSMUSG00000027022	95.7095	106.769	95.6552	53.6801	47.7399	47.3012	1.0032	9.49081e-18	3.14949e-16	up	Xirp2
ENSMUSG00000060791	0.750988	0.911779	0.614856	0.352115	0.276248	0.493888	1.00195	0.0139916	0.0491151	up	Gmfg
ENSMUSG00000020848	1.03576	0.534808	0.531801	0.345723	0.291998	0.397158	1.00177	0.0123672	0.0445703	up	Doc2b
ENSMUSG00000002396	0.813601	0.724308	0.798432	1.24597	1.9935	1.46486	-1.0005	2.17996e-05	0.00017336	down	Ocel1
ENSMUSG00000025790	5.69134	4.73117	4.64567	9.10204	9.78158	11.3085	-1.00123	6.04102e-12	1.18837e-10	down	Slco3a1
ENSMUSG00000029598	11.0855	7.68395	7.71613	22.7869	15.5631	14.7286	-1.0021	1.31714e-05	0.000110029	down	Plbd2
ENSMUSG00000032806	1.55448	1.5761	1.69785	3.35376	2.86755	3.48077	-1.00226	9.6235e-06	8.27376e-05	down	Slc10a3
ENSMUSG00000026003	180.798	126.985	147.106	327.661	266.701	317.059	-1.00256	2.60869e-09	3.88416e-08	down	Acadl
ENSMUSG00000027107	11.1915	6.56959	8.48709	20.5347	15.9038	16.2036	-1.00317	5.90333e-06	5.28324e-05	down	Chrna1
ENSMUSG00000036026	14.8717	13.1167	16.6132	29.8467	27.5688	32.0639	-1.00397	2.64667e-13	5.91049e-12	down	Tmem63b
ENSMUSG00000025059	0.265834	0.339342	0.360182	0.599526	0.843611	0.52438	-1.00492	0.00090945	0.00493577	down	Gk
ENSMUSG00000075486	1.03351	1.18206	1.19253	2.15154	2.22753	2.49995	-1.00687	2.49925e-08	3.25958e-07	down	Commd6
ENSMUSG00000038780	3.51939	3.29429	3.4194	6.96965	6.97471	6.65473	-1.00722	4.6979e-18	1.60781e-16	down	Smurf1
ENSMUSG00000026032	128.628	132.717	150.285	261.77	261.56	304.626	-1.00815	4.98518e-16	1.41893e-14	down	Ndufb3
ENSMUSG00000026342	8.92658	7.41066	9.90145	15.0195	17.0719	20.8053	-1.01065	2.00914e-08	2.66689e-07	down	Slc35f5
ENSMUSG00000022377	1.89901	1.31002	1.66363	3.24537	3.64029	2.97142	-1.01198	1.7422e-07	1.98287e-06	down	Asap1
ENSMUSG00000047766	0.389634	0.425764	0.535028	0.943177	1.0053	0.805458	-1.01201	8.79523e-05	0.000611447	down	Lrrc49
ENSMUSG00000029108	0.194111	0.364719	0.249162	0.426546	0.789461	0.444486	-1.01244	0.00556697	0.0232533	down	Pcdh7
ENSMUSG00000041695	17.3977	14.0835	9.13489	28.5328	23.118	30.4537	-1.01487	1.76398e-05	0.00014292	down	Kcnj2
ENSMUSG00000026012	0.555701	0.448484	0.465143	1.10824	0.947575	0.95078	-1.01814	2.0463e-05	0.000163554	down	Cd28
ENSMUSG00000039844	16.3633	18.0974	18.4528	31.9559	32.8545	42.4769	-1.01936	3.00155e-12	6.09885e-11	down	Rapgef1
ENSMUSG00000022863	2.34428	2.97485	2.6317	5.0457	4.5721	6.55083	-1.02126	3.95861e-05	0.000298905	down	Btg3
ENSMUSG00000004789	9.43571	11.6065	12.2015	26.3028	28.1602	13.1111	-1.02273	0.000166458	0.00109151	down	Dlst
ENSMUSG00000031292	0.163578	0.212187	0.137248	0.243634	0.375172	0.455691	-1.02433	0.00165745	0.00832419	down	Cdkl5
ENSMUSG00000030839	0.633285	0.586039	0.591189	1.22134	1.31612	1.17626	-1.02436	6.18639e-05	0.000444887	down	Sergef
ENSMUSG00000032501	3.75198	5.23547	4.20054	7.21387	8.80911	10.8339	-1.0244	3.19175e-07	3.47909e-06	down	Trib1
ENSMUSG00000037697	0.377765	0.383821	0.352465	0.820247	0.799118	0.6818	-1.0269	6.23805e-08	7.63127e-07	down	Ddhd1
ENSMUSG00000062908	80.2415	69.4649	73.6733	159.679	132.359	163.831	-1.02902	1.15717e-14	2.9089e-13	down	Acadm
ENSMUSG00000028063	10.4941	12.157	13.2905	23.8683	24.0501	25.4948	-1.02977	1.78114e-15	4.7912e-14	down	Lmna
ENSMUSG00000038143	0.532549	0.371891	0.590739	0.897932	1.1366	1.05026	-1.03016	2.52327e-06	2.40362e-05	down	Stox2
ENSMUSG00000030433	15.7885	19.3254	18.8156	34.192	29.3814	46.6549	-1.03094	1.31716e-07	1.52965e-06	down	Sbk2
ENSMUSG00000025350	0.630998	0.798765	0.637509	0.805108	1.30122	2.15302	-1.03224	0.0120495	0.04358	down	Rdh5
ENSMUSG00000038007	1.92878	1.43511	1.26711	2.93734	3.27421	3.31965	-1.03655	2.07734e-07	2.33237e-06	down	Acer2
ENSMUSG00000000440	1.31663	2.0295	2.29645	2.98278	4.32022	4.30759	-1.03709	0.00019537	0.00126021	down	Pparg
ENSMUSG00000041324	0.272908	0.217147	0.30781	0.447057	0.808193	0.417683	-1.04055	0.0061734	0.0252682	down	Inhba
ENSMUSG00000079442	1.72006	1.80361	1.81612	4.17452	2.36834	4.49425	-1.04334	5.16322e-05	0.000379165	down	St6galnac4
ENSMUSG00000022707	19.812	18.9427	19.3518	36.7406	38.8355	44.3039	-1.04444	4.40185e-21	1.83342e-19	down	Gbe1
ENSMUSG00000093803	1.48044	1.78906	1.78547	3.89943	3.26338	3.30361	-1.04558	2.08811e-08	2.75627e-07	down	Ppp2r3d
ENSMUSG00000025509	92.7036	48.7224	62.9907	197.882	103.548	120.588	-1.04568	0.000337838	0.00205495	down	Pnpla2
ENSMUSG00000024990	1.08005	1.7527	1.62967	2.9979	4.01813	2.23295	-1.04647	0.00425645	0.0185868	down	Rbp4
ENSMUSG00000032492	0.684164	0.696435	0.662409	1.60062	1.58823	1.06779	-1.04812	0.000594339	0.00338197	down	Pth1r
ENSMUSG00000002395	18.3105	16.3092	15.911	37.6952	33.7934	33.1881	-1.05026	8.71298e-16	2.39827e-14	down	Use1
ENSMUSG00000003038	7.64222	8.74106	9.73762	18.6971	16.037	19.6157	-1.05621	1.97106e-11	3.73267e-10	down	Hmgn2
ENSMUSG00000091337	10.9383	10.2134	12.4996	24.0029	24.1115	21.9458	-1.05726	2.21598e-13	5.01172e-12	down	Eid1
ENSMUSG00000039220	2.07942	3.50724	2.94977	3.71149	5.68674	8.42262	-1.05923	0.000593025	0.0033772	down	Ppp1r10
ENSMUSG00000051177	0.270065	0.377169	0.26676	0.581848	0.666181	0.689721	-1.0597	1.25504e-05	0.000105475	down	Plcb1
ENSMUSG00000003541	14.3321	12.8689	11.0834	28.6609	23.2479	28.017	-1.06132	1.17703e-09	1.85337e-08	down	Ier3
ENSMUSG00000031808	20.3425	11.379	12.6886	41.485	24.3454	27.2062	-1.0664	9.253e-05	0.000639204	down	Slc27a1
ENSMUSG00000039166	1.50946	1.9232	1.9862	4.05378	3.67602	3.67331	-1.06919	8.93352e-09	1.24639e-07	down	Akap7
ENSMUSG00000035439	0.297907	0.632072	0.589583	1.13511	1.32696	0.763903	-1.07123	0.00435996	0.0189621	down	Haus8
ENSMUSG00000062300	1.42369	1.62232	1.2099	3.12278	2.70641	3.15303	-1.07228	3.41161e-07	3.69886e-06	down	Nectin2
ENSMUSG00000079834	1.63833	2.387	1.82583	4.21263	4.21136	3.92287	-1.07347	2.3874e-06	2.28955e-05	down	Tmlhe
ENSMUSG00000093904	16.1588	19.2626	19.3099	35.5518	37.1604	42.7234	-1.07623	5.8631e-16	1.65884e-14	down	Tomm20
ENSMUSG00000003418	0.447624	0.335136	0.383048	0.502166	1.14154	0.848397	-1.07664	0.00162566	0.00818478	down	St8sia6
ENSMUSG00000020349	26.8707	21.9115	25.7626	58.5556	45.7778	52.9772	-1.07713	5.96682e-13	1.29582e-11	down	Ppp2ca
ENSMUSG00000028634	0.37789	0.363445	0.254813	0.756296	0.576595	0.803788	-1.07825	8.17364e-06	7.10902e-05	down	Hivep3
ENSMUSG00000051041	0.712586	0.770921	0.557517	1.27153	1.9593	1.11215	-1.07827	0.00718667	0.0286318	down	Olfml1
ENSMUSG00000026116	5.19952	4.82376	4.93698	9.27733	10.4417	12.0023	-1.08279	1.97186e-16	5.93355e-15	down	Tmem131
ENSMUSG00000052105	0.456524	0.516043	0.443456	1.11306	0.885452	1.0355	-1.08333	2.5026e-07	2.77474e-06	down	Mtcl1
ENSMUSG00000050530	1.004	2.23315	1.02438	2.55457	3.86478	2.6527	-1.0847	0.00212261	0.0102822	down	Fam171a1
ENSMUSG00000020321	213.36	257.539	253.781	469.825	506.337	564.851	-1.08843	2.38722e-17	7.63641e-16	down	Mdh1
ENSMUSG00000021411	2.42323	3.15085	4.46295	3.60817	7.1133	10.6598	-1.08873	0.0039159	0.0173109	down	Pxdc1
ENSMUSG00000028223	31.2194	27.6429	30.6585	72.4177	50.8897	67.2471	-1.08965	5.02375e-11	9.13603e-10	down	Decr1
ENSMUSG00000034613	0.240426	0.112594	0.278467	0.341435	0.613406	0.42482	-1.09156	0.00692176	0.0278261	down	Ppm1h
ENSMUSG00000041115	2.2158	1.75952	2.30901	4.41669	4.42576	4.59259	-1.09252	4.35632e-12	8.75145e-11	down	Iqsec2
ENSMUSG00000054612	0.553194	1.37719	1.38973	2.65971	2.29785	2.15846	-1.09293	0.00344481	0.0155619	down	Mgmt
ENSMUSG00000030199	2.00209	1.80107	2.21292	3.66059	4.41439	4.79316	-1.09309	1.49508e-10	2.5991e-09	down	Etv6
ENSMUSG00000039168	2.792	4.61629	2.92805	5.56499	9.59186	6.93245	-1.0934	0.000189692	0.00122687	down	Dap
ENSMUSG00000070604	0.652444	0.49265	0.360206	1.09049	1.1458	1.01032	-1.09369	0.000500338	0.0029029	down	Vsig10l
ENSMUSG00000043342	2.0076	0.746362	1.20945	3.60356	2.03137	2.85796	-1.09372	0.00801388	0.031373	down	Hoxd9
ENSMUSG00000043153	0.367839	0.383413	0.314184	0.825397	0.941446	0.542878	-1.09483	0.000199684	0.00128447	down	Ispd
ENSMUSG00000064080	8.6438	11.6701	9.79327	18.5675	25.1549	20.7001	-1.09669	1.72544e-10	2.97408e-09	down	Fbln2
ENSMUSG00000031146	11.401	16.0007	11.3114	25.9353	28.4074	28.6702	-1.09992	1.66179e-09	2.55437e-08	down	Plp2
ENSMUSG00000025792	1.10878	1.40137	1.27453	3.21545	2.5322	2.39968	-1.10007	2.45987e-06	2.35111e-05	down	Slc25a10
ENSMUSG00000029816	0.452041	0.910973	0.626434	1.07809	2.05985	1.16817	-1.10244	0.00206329	0.0100292	down	Gpnmb
ENSMUSG00000022099	0.139967	0.111418	0.155707	0.283286	0.36801	0.257754	-1.10327	0.000905003	0.00491916	down	Dmtn
ENSMUSG00000032724	1.80099	1.58088	2.02947	3.08491	4.08924	4.49533	-1.10441	2.81498e-08	3.63465e-07	down	Abtb2
ENSMUSG00000078713	27.1062	10.952	21.747	37.7565	42.4902	48.7727	-1.10886	0.000233128	0.0014762	down	Tomm5
ENSMUSG00000022297	1.77416	1.77088	1.65124	3.26107	4.70358	3.29431	-1.11106	7.61574e-08	9.17441e-07	down	Fzd6
ENSMUSG00000026466	11.4332	11.9653	11.4527	26.3848	22.4256	26.5605	-1.11213	9.08143e-20	3.44876e-18	down	Tor1aip1
ENSMUSG00000044086	47.0835	48.5826	45.9636	85.9802	109.997	110.408	-1.11306	1.54148e-17	5.03304e-16	down	Lmod3
ENSMUSG00000041592	0.0351139	0.0515298	0.0398534	0.0897712	0.0884174	0.130321	-1.11306	0.00523503	0.0221026	down	Sdk2
ENSMUSG00000034109	0.627434	0.461293	0.47726	1.07863	1.75924	0.584693	-1.11322	0.00303976	0.0140129	down	Golim4
ENSMUSG00000028736	0.365891	0.493726	0.410794	1.09685	1.03823	0.649272	-1.11384	0.000415827	0.00247116	down	Pax7
ENSMUSG00000024866	0.854799	1.07891	0.585185	2.18813	1.67656	1.64135	-1.11899	0.0036041	0.0161837	down	Acy3
ENSMUSG00000032062	5.0127	3.35656	3.10034	8.86151	7.62616	8.49367	-1.121	1.70844e-06	1.67345e-05	down	2310030G06Rik
ENSMUSG00000037341	0.703481	0.996973	1.14507	1.93188	1.85195	2.44541	-1.12216	3.47304e-05	0.000265202	down	Slc9a7
ENSMUSG00000072812	0.601518	0.75042	0.841548	1.75928	1.76658	1.28506	-1.12246	1.95316e-07	2.20339e-06	down	Ahnak2
ENSMUSG00000022371	0.289429	0.892461	0.85814	1.16545	1.80569	1.50612	-1.1226	0.00547711	0.0229948	down	Col14a1
ENSMUSG00000038763	25.8337	22.5876	25.2436	54.7465	50.1414	55.6945	-1.12395	1.24377e-23	5.98823e-22	down	Alpk3
ENSMUSG00000004951	137.867	119.924	110.309	270.73	268.775	264.96	-1.12787	3.59615e-20	1.39552e-18	down	Hspb1
ENSMUSG00000041117	0.214011	0.405178	0.390691	0.561029	0.833616	0.850212	-1.12936	0.00241739	0.0115177	down	Ccdc8
ENSMUSG00000039461	23.4554	18.4879	20.8756	52.0239	44.0325	41.9569	-1.13516	8.44084e-13	1.81369e-11	down	Tcta
ENSMUSG00000063954	47.3223	39.14	38.4196	97.1618	82.7587	94.6989	-1.13668	1.20157e-13	2.77494e-12	down	Hist2h2aa2
ENSMUSG00000033467	1.28121	2.72518	1.6102	3.50319	3.73834	5.14692	-1.13703	0.00133204	0.0068771	down	Crlf2
ENSMUSG00000000435	0.576432	0.765353	0.746956	1.02857	1.44908	2.15371	-1.13755	0.00344914	0.0155717	down	Myf5
ENSMUSG00000022594	20.2301	27.9143	23.9917	45.2252	56.8698	56.6957	-1.13801	3.31793e-12	6.72249e-11	down	Lynx1
ENSMUSG00000020111	4.43963	4.43449	4.27603	9.6849	8.98672	10.3378	-1.13964	3.56323e-24	1.80102e-22	down	Micu1
ENSMUSG00000044645	0.632484	0.544299	0.779383	1.40447	1.66949	1.27729	-1.14136	0.00379987	0.0168919	down	Gm7334
ENSMUSG00000048482	0.473636	0.29442	0.188881	0.887085	0.622064	0.643958	-1.14535	0.00381414	0.0169341	down	Bdnf
ENSMUSG00000021676	0.247689	0.399026	0.228913	0.391882	1.02564	0.560884	-1.14906	0.00976879	0.0368124	down	Iqgap2
ENSMUSG00000020057	0.262881	0.940463	0.761637	1.15967	1.68052	1.56654	-1.15312	0.0126095	0.0453283	down	Dram1
ENSMUSG00000019866	0.528076	0.816045	0.487654	1.02816	1.78938	1.29799	-1.15488	0.000148673	0.00098351	down	Crybg1
ENSMUSG00000089768	4.42825	2.0175	2.40739	7.59182	4.8882	7.30858	-1.15771	0.00826592	0.0322353	down	Tmsb15b1
ENSMUSG00000032816	3.38621	3.96087	3.40602	6.89659	7.8174	9.31976	-1.15809	7.61427e-14	1.8009e-12	down	Igdcc4
ENSMUSG00000003123	6.33838	3.60132	3.78556	12.8614	10.9855	6.86442	-1.1602	7.0276e-05	0.000499517	down	Lipe
ENSMUSG00000032419	0.321148	0.319131	0.236447	0.76527	0.614779	0.619867	-1.16268	0.000355702	0.0021498	down	Tbx18
ENSMUSG00000052632	1.66895	2.10247	1.07888	4.15809	3.69459	3.05554	-1.16434	1.67693e-05	0.000136489	down	Asap2
ENSMUSG00000029482	0.652768	0.704747	0.716019	1.53393	1.54804	1.60607	-1.16537	1.84855e-07	2.09203e-06	down	Aacs
ENSMUSG00000049555	0.341877	0.314884	0.170789	0.512945	0.876495	0.504733	-1.16595	0.013687	0.0482372	down	Tmie
ENSMUSG00000029314	1.69799	1.37413	1.39994	3.24027	2.82143	4.03769	-1.16989	1.97569e-07	2.22528e-06	down	Gpat3
ENSMUSG00000025521	3.52861	4.72364	4.94871	10.5199	8.8397	10.3839	-1.17011	9.79708e-09	1.35887e-07	down	Tmem192
ENSMUSG00000040488	11.1336	19.1626	15.3938	22.3889	48.2796	32.5451	-1.17515	3.69657e-05	0.000280912	down	Ltbp4
ENSMUSG00000021458	3.54126	3.62826	3.79501	7.07527	8.79662	8.96003	-1.17715	4.70409e-19	1.71313e-17	down	2010111I01Rik
ENSMUSG00000023495	6.27629	6.68205	6.65136	15.1621	13.277	15.9863	-1.17859	1.67081e-19	6.22846e-18	down	Pcbp4
ENSMUSG00000022018	39.0831	53.0317	57.5623	71.4433	126.642	141.442	-1.18151	5.30776e-06	4.78946e-05	down	Rgcc
ENSMUSG00000047414	0.962693	1.57154	1.34598	2.8109	3.16416	2.87208	-1.18285	3.1732e-08	4.07127e-07	down	Flrt2
ENSMUSG00000025477	13.4363	15.8197	14.8629	30.7493	35.9129	33.5455	-1.18298	7.94341e-23	3.56679e-21	down	Inpp5a
ENSMUSG00000042759	0.272341	0.445303	0.1476	0.703443	0.698897	0.60108	-1.18356	0.0101933	0.0381791	down	Apobr
ENSMUSG00000021190	16.3309	20.7028	16.4666	37.7292	43.4172	40.4696	-1.18426	2.89734e-16	8.53752e-15	down	Lgmn
ENSMUSG00000024197	14.645	10.3788	12.2377	31.1677	25.2199	28.3409	-1.18451	2.29658e-11	4.3146e-10	down	Plin3
ENSMUSG00000029381	0.112221	0.153776	0.192801	0.39835	0.398752	0.285071	-1.18607	0.000187426	0.00121331	down	Shroom3
ENSMUSG00000035914	1.0238	1.79978	1.7094	2.49468	4.08067	3.8034	-1.18975	5.81354e-05	0.00042192	down	Cd276
ENSMUSG00000029722	1.25663	1.54489	1.58229	3.95517	3.44283	2.65957	-1.19249	4.02365e-07	4.31526e-06	down	Agfg2
ENSMUSG00000062380	0.336693	0.284481	0.455753	0.59472	0.845804	1.064	-1.19515	0.011183	0.0410527	down	Tubb3
ENSMUSG00000028261	2.46905	2.85241	3.18997	2.66407	8.26744	8.71016	-1.20357	0.00151415	0.00770805	down	Ndufaf4
ENSMUSG00000037035	0.3225	0.464871	0.358767	1.22153	0.792517	0.667298	-1.20495	0.00112794	0.0059621	down	Inhbb
ENSMUSG00000028059	2.56725	2.48023	2.10245	5.13889	5.80435	5.60717	-1.20744	5.27805e-19	1.91724e-17	down	Arhgef2
ENSMUSG00000006576	1.26003	0.968185	1.20172	2.9207	2.58604	2.46326	-1.20926	1.63447e-11	3.11185e-10	down	Slc4a3
ENSMUSG00000050931	0.183641	0.241796	0.405441	0.388671	0.988402	0.592767	-1.216	0.00759712	0.0300228	down	Sgms2
ENSMUSG00000052914	1.5781	2.15381	1.4088	3.98414	4.4154	3.58365	-1.21618	8.65702e-08	1.03151e-06	down	Cyp2j6
ENSMUSG00000049999	0.796306	0.62353	0.979458	2.86612	1.63129	1.12114	-1.21734	0.00254078	0.0120297	down	Ppp1r3d
ENSMUSG00000040957	0.625531	0.66905	0.718816	1.24021	1.67694	1.80464	-1.2175	2.54474e-06	2.42083e-05	down	Cables1
ENSMUSG00000028607	29.7002	19.0768	25.747	76.067	39.056	58.6633	-1.2212	3.29685e-06	3.08873e-05	down	Cpt2
ENSMUSG00000019851	1.21559	1.16458	1.72952	2.1952	4.42154	3.01099	-1.22216	0.000377995	0.00227101	down	Perp
ENSMUSG00000026687	3.80276	2.04207	2.42109	7.48255	6.12018	5.72403	-1.22236	4.17226e-06	3.85046e-05	down	Aldh9a1
ENSMUSG00000032839	0.245653	0.297801	0.208386	0.711505	0.584399	0.498566	-1.22253	4.01126e-05	0.00030256	down	Trpc1
ENSMUSG00000026475	0.378895	0.454391	0.514591	0.966887	1.18966	1.03183	-1.22389	0.000473138	0.00276542	down	Rgs16
ENSMUSG00000038583	3.04638	1.42317	2.22384	3.32194	9.16252	3.19028	-1.22394	0.00560712	0.0233611	down	Pln
ENSMUSG00000030847	53.3715	45.909	58.5073	117.449	125.759	125.676	-1.22503	4.48829e-22	1.96145e-20	down	Bag3
ENSMUSG00000020389	0.362687	0.495718	0.536747	1.2954	0.805116	1.20249	-1.22571	8.65793e-05	0.000603083	down	Cdkl3
ENSMUSG00000040563	0.374246	0.429422	0.448358	0.793526	1.08046	1.09444	-1.22578	0.000318764	0.00194979	down	Plppr2
ENSMUSG00000105096	1.28437	4.75657	4.47211	8.92281	8.15886	7.56574	-1.2269	0.00201787	0.00986909	down	Gbp10
ENSMUSG00000046329	3.07267	3.31811	3.17745	7.74939	6.99784	7.70712	-1.22808	1.34648e-21	5.76025e-20	down	Slc25a23
ENSMUSG00000001493	0.859701	1.62985	1.39669	2.29724	4.24425	2.61251	-1.22965	0.000618149	0.00349923	down	Meox1
ENSMUSG00000021622	835.428	800.91	935.94	1759.8	2036.99	2254.63	-1.23422	2.80678e-21	1.17943e-19	down	Ckmt2
ENSMUSG00000053965	0.686281	0.657663	0.794314	1.30357	2.06287	1.7069	-1.23491	2.16571e-08	2.8534e-07	down	Pde5a
ENSMUSG00000037966	4.89825	5.90456	6.35752	15.6431	16.6272	8.17444	-1.23543	2.22515e-05	0.000176755	down	Ninj1
ENSMUSG00000032315	2.61572	2.52114	2.08563	5.40976	6.8367	4.80866	-1.23619	7.69543e-09	1.08109e-07	down	Cyp1a1
ENSMUSG00000054509	4.10404	3.76377	3.28882	10.1954	7.34442	8.83006	-1.23875	4.12047e-12	8.31292e-11	down	Parp4
ENSMUSG00000048707	1.01405	0.453112	0.931166	1.67799	2.11526	1.90775	-1.23883	0.000422763	0.00250501	down	Tprn
ENSMUSG00000026064	4.56381	5.21502	5.25702	12.3167	9.23538	14.0071	-1.24015	2.52186e-11	4.71289e-10	down	Ptp4a1
ENSMUSG00000020019	2.4454	4.15892	4.03351	6.18318	9.56877	9.44174	-1.24151	2.08869e-06	2.0167e-05	down	Ntn4
ENSMUSG00000024855	3.07691	3.0278	3.47762	7.58961	7.81522	7.30288	-1.24213	7.47871e-20	2.84772e-18	down	Pacs1
ENSMUSG00000043067	0.81938	1.47846	0.702713	2.36183	2.33958	2.4414	-1.24296	2.26332e-05	0.000179286	down	Dpy19l1
ENSMUSG00000033022	1.64429	3.20312	0.978559	6.14594	4.53135	3.15484	-1.24317	0.00624374	0.0255104	down	Cdo1
ENSMUSG00000030787	0.901035	2.86226	1.44823	3.65636	4.24128	4.49394	-1.24479	0.00127007	0.00660521	down	Lyve1
ENSMUSG00000030218	14.3784	37.3574	20.8243	42.5843	80.1414	49.6348	-1.24784	0.000330692	0.00201407	down	Mgp
ENSMUSG00000006494	7.89402	8.88074	8.34775	21.1923	19.2223	19.513	-1.25324	1.06865e-27	6.59916e-26	down	Pdk1
ENSMUSG00000026335	2.26216	3.04364	2.83644	5.27483	8.24124	5.98575	-1.25702	9.45263e-10	1.50342e-08	down	Pam
ENSMUSG00000055632	1.97075	2.89479	2.36162	3.96442	8.00918	5.38263	-1.26047	1.22241e-06	1.22353e-05	down	Hmcn2
ENSMUSG00000021759	26.3175	27.6164	29.1051	64.9331	62.2822	71.7951	-1.26068	7.25513e-28	4.5195e-26	down	Plpp1
ENSMUSG00000024219	1.50886	1.75244	1.54531	4.04928	3.1957	4.32084	-1.26154	2.82863e-12	5.76399e-11	down	Anks1
ENSMUSG00000049872	0.22557	0.388239	0.419146	0.611207	0.872734	1.03482	-1.26172	0.000469693	0.00275095	down	Fam26e
ENSMUSG00000028541	0.471641	0.504663	0.601023	1.22239	1.35461	1.24726	-1.26179	7.11201e-08	8.61141e-07	down	B4galt2
ENSMUSG00000024036	0.149801	0.439666	0.591022	0.722183	0.916987	1.23722	-1.26364	0.012589	0.0452663	down	Slc37a1
ENSMUSG00000018986	0.385535	0.294276	0.189343	0.825863	0.622204	0.682577	-1.26482	0.00203269	0.00992447	down	Slfn3
ENSMUSG00000043542	1.64619	1.31287	2.21766	3.32521	4.40305	4.82399	-1.27294	8.48104e-07	8.73504e-06	down	Zc2hc1a
ENSMUSG00000031385	0.0836558	0.245531	0.271278	0.458297	0.472139	0.56411	-1.27389	0.00532539	0.0224308	down	Plxnb3
ENSMUSG00000037242	10.6749	13.7641	15.0983	22.1745	35.5086	38.002	-1.27444	1.15484e-08	1.58792e-07	down	Clic4
ENSMUSG00000024897	0.224154	0.462963	0.256739	0.478604	1.35117	0.49663	-1.27481	0.00951104	0.0360516	down	Apba1
ENSMUSG00000074272	0.546555	0.645779	1.42082	1.91343	2.33135	2.12731	-1.27628	0.000388979	0.00233198	down	Ceacam1
ENSMUSG00000028974	19.1154	21.1496	19.0985	43.1956	49.8143	50.98	-1.27789	2.33096e-28	1.47141e-26	down	Dffa
ENSMUSG00000072941	1.95789	3.01704	2.36393	5.28593	6.8259	5.7653	-1.28102	2.49427e-09	3.74087e-08	down	Sod3
ENSMUSG00000060798	0.785138	0.524637	0.557257	1.55436	1.40321	1.62456	-1.28169	2.59567e-08	3.37604e-07	down	Intu
ENSMUSG00000034853	2.77574	2.75435	2.54496	6.72191	6.09787	6.87333	-1.28299	1.26523e-22	5.63324e-21	down	Acot11
ENSMUSG00000060981	48.8434	37.1233	45.3468	117.087	94.4265	108.439	-1.28465	3.15675e-14	7.65108e-13	down	Hist1h4h
ENSMUSG00000043155	0.760664	0.523686	0.87875	2.50726	1.56862	1.2434	-1.28637	0.00229622	0.0110105	down	Hpdl
ENSMUSG00000074971	1.5385	1.64088	3.03021	4.72545	5.78356	4.78444	-1.29622	2.05911e-05	0.000164485	down	Fibin
ENSMUSG00000110949	6.42292	3.35545	4.24186	9.01893	9.84815	15.7103	-1.30048	5.39403e-05	0.000394295	down	Nudt8
ENSMUSG00000055994	0.165349	0.200194	0.450832	0.712179	0.681955	0.662553	-1.30185	0.00287473	0.0133818	down	Nod2
ENSMUSG00000025920	6.8261	7.85436	6.55708	15.4895	16.5144	20.4524	-1.30329	8.72816e-18	2.91e-16	down	Stau2
ENSMUSG00000003617	1.32392	2.04925	1.30427	3.69969	4.31153	3.58852	-1.30481	1.79768e-09	2.75431e-08	down	Cp
ENSMUSG00000043252	33.1061	29.5291	28.5647	78.2651	70.9617	76.7355	-1.3087	2.52883e-30	1.76931e-28	down	Tmem64
ENSMUSG00000027956	0.237757	0.177797	0.286243	0.512026	0.784473	0.488561	-1.3105	0.00213886	0.0103574	down	Tmem144
ENSMUSG00000075273	1.83834	1.82293	1.37291	5.72603	4.04082	2.83209	-1.31833	2.06119e-05	0.000164559	down	Ttc30b
ENSMUSG00000069266	2.95244	1.78475	3.40154	8.39498	4.87074	7.0805	-1.3187	0.0021615	0.0104599	down	Hist1h4b
ENSMUSG00000032507	0.122227	0.272375	0.165148	0.508899	0.36614	0.568637	-1.32124	0.00372857	0.016627	down	Fbxl2
ENSMUSG00000026620	1.4701	1.6266	1.5568	3.58872	4.13597	3.95006	-1.32144	1.41049e-16	4.28976e-15	down	Mark1
ENSMUSG00000031722	1.69109	6.28692	1.75483	9.2891	10.8804	4.29616	-1.32715	0.0114607	0.0418827	down	Hp
ENSMUSG00000000555	2.24279	2.5136	2.66014	5.28427	6.61602	6.82642	-1.33277	4.89474e-16	1.39598e-14	down	Itga5
ENSMUSG00000036578	1.03132	0.937231	1.14377	4.06496	1.80349	2.04859	-1.33859	0.00842825	0.0327335	down	Fxyd7
ENSMUSG00000026090	0.185894	0.0930767	0.370213	0.648893	0.385668	0.660184	-1.34451	0.0115012	0.0420037	down	2010300C02Rik
ENSMUSG00000038545	0.856491	0.948235	0.768585	2.06145	2.59683	1.94271	-1.34888	1.61091e-11	3.07111e-10	down	Cul7
ENSMUSG00000024187	9.78795	11.0052	11.3415	28.6435	26.0398	27.3593	-1.35142	1.02384e-28	6.52089e-27	down	Fam234a
ENSMUSG00000021760	4.91449	6.64117	4.441	12.4719	15.3581	13.0532	-1.35209	1.93926e-09	2.95212e-08	down	Gpx8
ENSMUSG00000040694	227.486	282.914	315.814	568.824	713.893	831.711	-1.35565	9.6299e-14	2.25699e-12	down	Apobec2
ENSMUSG00000041361	0.761001	1.17358	1.26075	2.41508	3.19721	2.6252	-1.358	4.17184e-08	5.26222e-07	down	Myzap
ENSMUSG00000027544	1.04321	1.60201	1.24054	3.22196	3.85	2.98752	-1.36549	3.59998e-11	6.65763e-10	down	Nfatc2
ENSMUSG00000024958	2.57171	2.18648	2.16358	6.16359	5.80167	5.94951	-1.36811	5.08851e-16	1.44544e-14	down	Gpr137
ENSMUSG00000018931	2.99547	2.95436	3.93313	8.20245	7.91233	9.46674	-1.3694	6.80074e-15	1.73725e-13	down	Natd1
ENSMUSG00000051579	2.79971	3.6054	3.80275	8.60711	9.05354	8.82936	-1.37317	5.37049e-15	1.38938e-13	down	Tceal8
ENSMUSG00000036214	2.67024	1.87857	2.29644	6.97173	6.01584	4.80684	-1.37437	7.56446e-08	9.12037e-07	down	Znrd1as
ENSMUSG00000026638	0.068751	0.0751747	0.107975	0.213283	0.286888	0.200831	-1.37469	0.00152156	0.00772952	down	Irf6
ENSMUSG00000028007	0.432521	0.61956	0.620852	1.3361	1.53451	1.51968	-1.37612	4.43912e-09	6.43355e-08	down	Snx7
ENSMUSG00000032925	0.473204	1.08206	0.805246	1.65122	2.83826	1.69193	-1.3776	0.000183927	0.00119447	down	Itgbl1
ENSMUSG00000009633	26.783	21.6252	11.9315	62.9081	71.4485	22.6561	-1.37926	0.000715436	0.0039864	down	G0s2
ENSMUSG00000031375	4.30301	9.11484	6.17556	11.7357	23.9295	15.3909	-1.38036	1.02264e-05	8.7392e-05	down	Bgn
ENSMUSG00000029651	0.0244268	0.0206389	0.0615685	0.0893749	0.126388	0.110275	-1.38171	0.00689774	0.0277474	down	Mtus2
ENSMUSG00000006931	3.08459	2.4399	2.70923	10.2925	5.51102	5.81428	-1.38936	2.355e-06	2.26154e-05	down	P3h4
ENSMUSG00000020905	0.144598	0.124437	0.154672	0.29266	0.561583	0.305178	-1.39042	0.00248279	0.0117937	down	Usp43
ENSMUSG00000002980	22.1718	22.9427	23.401	60.7981	60.9257	58.58	-1.39554	7.17866e-49	1.09633e-46	down	Bcam
ENSMUSG00000030170	0.517045	1.57959	1.75875	3.66266	3.31421	3.23091	-1.39777	0.000711003	0.00396326	down	Wnt5b
ENSMUSG00000000094	0.571597	0.468753	0.267586	0.991616	1.35207	1.16045	-1.40135	0.000139309	0.000927617	down	Tbx4
ENSMUSG00000015980	0.314416	0.186699	0.452015	0.883635	0.823441	0.874368	-1.40939	0.000418418	0.00248237	down	Lrrc27
ENSMUSG00000019917	1.23178	1.67074	1.482	2.76841	4.45092	4.54662	-1.41796	6.44059e-08	7.85873e-07	down	Sept10
ENSMUSG00000057440	0.706806	0.42133	0.572383	1.09259	1.93392	1.58661	-1.42389	6.48469e-06	5.73792e-05	down	Mpp7
ENSMUSG00000040883	2.05385	2.82798	2.10906	6.2679	5.95686	6.59116	-1.42453	6.8939e-13	1.49032e-11	down	Tmem205
ENSMUSG00000025934	0.0855542	0.183498	0.074338	0.264874	0.434282	0.274523	-1.42654	0.00911535	0.03484	down	Gsta3
ENSMUSG00000027456	0.47	0.274336	0.419682	0.709012	1.01136	1.46128	-1.42749	0.0059276	0.0244738	down	Sdcbp2
ENSMUSG00000018861	1.17165	0.957439	0.972979	2.47447	2.65565	3.26839	-1.42816	1.8277e-09	2.79428e-08	down	Fdxr
ENSMUSG00000032902	18.0857	16.2755	15.806	46.05	44.4458	45.413	-1.43728	2.71925e-41	2.75868e-39	down	Slc16a1
ENSMUSG00000112858	0.319351	0.567238	0.327935	1.32963	0.821876	1.19258	-1.4389	0.000887811	0.00484053	down	Rnf212b
ENSMUSG00000054855	0.790104	1.55226	0.880604	1.31051	2.20158	5.29209	-1.44134	0.00385288	0.0170889	down	Rnd1
ENSMUSG00000068699	68.5425	62.7634	61.3176	165.343	160.892	197.26	-1.44225	2.96892e-32	2.26707e-30	down	Flnc
ENSMUSG00000020334	1.10859	0.890425	0.609443	2.75077	2.42928	2.00189	-1.45069	4.11939e-06	3.80706e-05	down	Slc22a4
ENSMUSG00000040111	1.88413	0.826345	0.649783	1.86272	3.13874	4.24987	-1.45294	0.000341138	0.00207236	down	Gramd1b
ENSMUSG00000041995	2.21684	2.26284	1.90799	6.52676	5.76062	5.2689	-1.45433	3.20755e-13	7.12939e-12	down	Zbed3
ENSMUSG00000048186	0.211311	0.288611	0.629974	0.927105	1.29884	0.934265	-1.45966	0.00106532	0.00566908	down	Bend7
ENSMUSG00000010307	5.10559	6.44588	6.8608	14.0244	20.6448	16.1303	-1.46265	1.33091e-12	2.80043e-11	down	Tmem86a
ENSMUSG00000002043	2.32089	1.33772	1.29325	5.41835	3.814	4.50294	-1.46628	6.01135e-06	5.36976e-05	down	Trappc6a
ENSMUSG00000028047	0.397142	1.07122	0.651291	1.5219	2.59627	1.80146	-1.4687	0.000132178	0.000883029	down	Thbs3
ENSMUSG00000029330	0.479011	0.854429	1.21481	2.38723	2.37671	2.37874	-1.47612	1.12863e-05	9.54727e-05	down	Cds1
ENSMUSG00000040084	0.247431	0.124306	0.103006	0.658951	0.463356	0.252387	-1.47663	0.00795933	0.0311852	down	Bub1b
ENSMUSG00000032285	28.1741	31.7849	29.5449	70.0996	86.5007	92.8703	-1.47854	2.96287e-27	1.80608e-25	down	Dnaja4
ENSMUSG00000028995	0.528418	0.574873	0.548426	1.10985	1.82974	1.72881	-1.48224	2.01222e-10	3.45163e-09	down	Fam126a
ENSMUSG00000035285	0.53603	0.880006	0.338732	0.763006	1.63257	2.56634	-1.48386	0.00593559	0.0244925	down	Nat14
ENSMUSG00000027562	5.91359	2.58416	3.00598	12.4828	8.54855	11.2074	-1.48428	4.19919e-06	3.87028e-05	down	Car2
ENSMUSG00000030104	0.363279	1.18494	0.363946	1.80151	1.99162	1.63682	-1.49123	0.000739389	0.00410656	down	Edem1
ENSMUSG00000038451	1.15526	1.74501	1.27484	4.3553	4.15308	3.30516	-1.49388	1.53304e-07	1.76448e-06	down	Spsb2
ENSMUSG00000032311	0.0564707	0.102054	0.0579887	0.306961	0.194087	0.163584	-1.49458	0.00445001	0.0193165	down	Nrg4
ENSMUSG00000022474	4.38899	4.15132	4.45576	13.7192	11.799	11.2841	-1.49957	1.11191e-22	4.9662e-21	down	Pmm1
ENSMUSG00000079355	0.143473	0.192063	0.180069	0.361364	0.745141	0.406376	-1.4997	0.000433665	0.00256106	down	Ackr4
ENSMUSG00000052974	0.522354	1.41418	0.333435	2.62549	2.7832	1.09368	-1.50599	0.00963497	0.0363951	down	Cyp2f2
ENSMUSG00000064264	1.77037	0.789983	0.965093	3.42769	2.68628	3.9942	-1.51169	0.000135974	0.000906987	down	Zfp428
ENSMUSG00000046056	0.465299	0.0732979	0.332035	0.985067	0.754609	0.822433	-1.52512	0.00824444	0.0321603	down	Sbsn
ENSMUSG00000039474	20.9411	24.9856	27.6823	54.3126	71.168	86.5002	-1.5256	2.36835e-15	6.2757e-14	down	Wfs1
ENSMUSG00000054728	0.101134	0.135158	0.119125	0.544925	0.225731	0.310199	-1.52718	0.000304934	0.00187732	down	Phactr1
ENSMUSG00000048142	0.0600054	0.0398358	0.0616184	0.178454	0.187379	0.157505	-1.53112	0.00150748	0.00767958	down	Nat8l
ENSMUSG00000020142	0.0946632	0.270713	0.179461	0.495196	0.546592	0.593038	-1.53415	0.00110216	0.00583666	down	Slc1a4
ENSMUSG00000038422	0.292998	0.324189	0.62324	0.813277	1.13937	1.70444	-1.53717	0.00458754	0.0198045	down	Hdhd3
ENSMUSG00000031373	0.197967	0.260194	0.0970243	0.693118	0.530714	0.451329	-1.54294	0.000313777	0.0019226	down	Car5b
ENSMUSG00000042901	2.42595	1.38649	1.24558	4.71618	5.1402	4.99358	-1.54819	2.68228e-09	3.98498e-08	down	Aida
ENSMUSG00000052512	0.144591	0.31146	0.349789	0.551538	0.991466	0.874853	-1.55022	3.99123e-06	3.70022e-05	down	Nav2
ENSMUSG00000037492	0.134169	0.0675009	0.0918503	0.262599	0.425659	0.235759	-1.56016	0.000344134	0.00208699	down	Zmat4
ENSMUSG00000033768	0.105561	0.123973	0.0531363	0.393546	0.264635	0.234351	-1.56096	9.54046e-05	0.000656826	down	Nrxn2
ENSMUSG00000048706	0.45689	0.597003	0.430872	1.08702	1.56133	1.81511	-1.56873	1.90576e-06	1.84887e-05	down	Lurap1l
ENSMUSG00000021277	0.723458	0.959992	0.890688	1.72201	2.81695	3.18317	-1.57378	1.95205e-09	2.96841e-08	down	Traf3
ENSMUSG00000038984	0.263782	0.198782	0.175701	0.573872	0.458693	0.962972	-1.59981	0.00028197	0.00175112	down	Tspyl5
ENSMUSG00000019718	0.234767	0.385703	0.131497	1.0219	0.757003	0.561723	-1.60009	0.00223807	0.0107644	down	L3hypdh
ENSMUSG00000002769	3.03424	0.587518	1.07106	5.36255	4.57552	4.35556	-1.60068	0.00270396	0.0126999	down	Gnmt
ENSMUSG00000024186	0.217505	0.0421152	0.125635	0.499963	0.398071	0.337536	-1.60772	0.00715952	0.0285556	down	Rgs11
ENSMUSG00000032064	0.458743	0.544799	0.0794938	0.95898	1.38826	1.01944	-1.60963	0.00246117	0.0117105	down	Dixdc1
ENSMUSG00000037709	1.46683	1.54851	1.39728	4.9364	4.34816	4.24349	-1.60967	1.37923e-30	9.79463e-29	down	Fam13a
ENSMUSG00000038305	0.0782169	0.183577	0.189846	0.537833	0.513216	0.395483	-1.61619	5.92794e-05	0.000429101	down	Spats2l
ENSMUSG00000038894	5.52053	8.46509	8.78892	9.85162	17.6218	42.5207	-1.61853	0.0110277	0.0406114	down	Irs2
ENSMUSG00000051243	0.173818	0.44875	0.133868	0.696898	1.10321	0.585038	-1.61871	0.00113108	0.00597425	down	Islr2
ENSMUSG00000038533	0.3966	0.293521	0.200237	1.93107	0.463452	0.403746	-1.61965	0.00459377	0.0198254	down	Cbfa2t2
ENSMUSG00000024127	4.79955	4.70977	4.66029	14.2959	15.3311	14.1004	-1.62367	1.41864e-45	1.79901e-43	down	Prepl
ENSMUSG00000021518	3.84817	4.20772	5.18221	12.8805	16.6674	11.3601	-1.62548	4.01859e-16	1.15539e-14	down	Ptdss1
ENSMUSG00000025151	4.47451	4.64114	5.01987	14.5993	15.0291	14.0695	-1.62617	1.01255e-42	1.08948e-40	down	Maged1
ENSMUSG00000037447	0.626936	0.442606	0.962172	2.32236	1.91247	2.12159	-1.63116	5.04548e-09	7.25314e-08	down	Arid5a
ENSMUSG00000010066	0.0755447	0.167173	0.155151	0.274594	0.480711	0.543075	-1.63443	0.000158304	0.00104044	down	Cacna2d2
ENSMUSG00000062526	0.911634	0.941434	0.789868	3.14326	2.76117	2.37674	-1.63663	2.56726e-09	3.83819e-08	down	Mppe1
ENSMUSG00000022995	1.27536	1.24548	1.54228	2.7891	4.40148	5.50876	-1.63688	6.6465e-12	1.30387e-10	down	Enah
ENSMUSG00000031274	0.17873	0.232913	0.275302	0.590597	0.954775	0.667785	-1.6456	6.08203e-07	6.38456e-06	down	Col4a5
ENSMUSG00000023868	0.215581	0.269497	0.0932109	0.491308	0.692583	0.694174	-1.64928	1.45027e-05	0.000120387	down	Pde10a
ENSMUSG00000031298	0.146245	0.285271	0.21136	0.458555	0.933789	0.688589	-1.64947	6.69082e-05	0.000478739	down	Adgrg2
ENSMUSG00000004698	0.191043	0.275801	0.716653	1.11738	1.2832	1.39596	-1.65687	7.5563e-05	0.000535006	down	Hdac9
ENSMUSG00000024736	0.660432	0.819876	0.41124	1.49188	2.47464	2.07945	-1.66085	5.33323e-07	5.62763e-06	down	Tmem132a
ENSMUSG00000023277	39.3628	27.244	33.0279	101.235	78.5034	136.152	-1.66441	1.23151e-13	2.83946e-12	down	Twf2
ENSMUSG00000048040	0.261251	0.616664	0.364085	2.35675	0.908166	0.741345	-1.66592	0.00717359	0.0285877	down	Arxes2
ENSMUSG00000051335	1.05104	1.05263	0.814561	3.37975	2.97059	3.00559	-1.67065	2.82621e-20	1.10886e-18	down	Gfod1
ENSMUSG00000020072	0.299716	0.142852	0.31961	1.0239	0.713151	0.755634	-1.67107	0.00040876	0.00243422	down	Pbld2
ENSMUSG00000049556	0.0485061	0.34438	0.143204	0.563799	0.715198	0.4938	-1.67113	0.00652344	0.0264873	down	Lingo1
ENSMUSG00000036225	0.454288	0.263376	0.384658	1.42689	1.1702	1.00529	-1.68163	9.7425e-07	9.90499e-06	down	Kctd1
ENSMUSG00000054843	1.41616	1.89312	1.77987	4.37096	5.88015	6.18695	-1.68569	9.06124e-18	3.01398e-16	down	Atrnl1
ENSMUSG00000049892	1.52613	2.25407	0.546681	3.59574	6.54311	3.85983	-1.68701	0.000473478	0.00276627	down	Rasd1
ENSMUSG00000057880	0.472289	1.00975	0.674433	2.458	2.19441	2.37101	-1.68972	1.72882e-09	2.65453e-08	down	Abat
ENSMUSG00000024640	0.349457	0.82586	0.317445	2.7141	1.28052	0.901064	-1.69363	0.000916585	0.0049688	down	Psat1
ENSMUSG00000032332	0.0544431	0.197749	0.152297	0.127669	0.955464	0.292736	-1.69407	0.00935791	0.0355661	down	Col12a1
ENSMUSG00000042155	2.89656	3.94436	3.82681	9.97345	11.1994	13.4502	-1.69568	2.92405e-20	1.14408e-18	down	Klhl23
ENSMUSG00000074682	0.455849	0.547608	0.353466	1.84631	1.31222	1.33975	-1.70708	2.47525e-07	2.74657e-06	down	Zcchc3
ENSMUSG00000029334	0.410001	0.379414	0.25152	1.13804	1.0673	1.26393	-1.70818	1.63204e-09	2.51409e-08	down	Prkg2
ENSMUSG00000038173	0.0891712	0.230215	0.210607	0.303203	0.981951	0.518098	-1.71092	0.00116392	0.00612492	down	Enpp6
ENSMUSG00000020604	0.343996	0.445941	0.375791	1.27988	1.39461	1.21396	-1.71239	3.45343e-10	5.73674e-09	down	Arsg
ENSMUSG00000038319	0.401239	0.207177	0.266604	0.573239	1.33848	1.04315	-1.72164	3.86886e-05	0.000292752	down	Kcnh2
ENSMUSG00000023939	28.4075	26.9407	31.1819	121.663	71.8628	92.7801	-1.72593	4.38603e-16	1.25342e-14	down	Mrpl14
ENSMUSG00000041920	1.50465	1.2999	1.28658	3.85144	4.30292	5.63451	-1.74553	5.38591e-18	1.83444e-16	down	Slc16a6
ENSMUSG00000005360	0.10716	0.221326	0.110041	0.892333	0.414341	0.242793	-1.75324	0.000966949	0.00521396	down	Slc1a3
ENSMUSG00000038618	0.159266	0.0822361	0.177176	0.442076	0.777293	0.263635	-1.75366	0.00851056	0.0329898	down	Rassf7
ENSMUSG00000039115	0.583586	1.2629	0.786308	2.17701	3.18876	3.60687	-1.75741	1.64918e-08	2.20766e-07	down	Itga9
ENSMUSG00000045761	1.29115	0.892403	1.00744	3.63323	3.51794	3.73094	-1.76035	5.81293e-20	2.22537e-18	down	Togaram2
ENSMUSG00000032359	1.30264	2.07362	1.98365	5.47655	6.09063	6.68974	-1.76248	3.92477e-16	1.13531e-14	down	Ctsh
ENSMUSG00000035126	0.0156498	0.0565648	0.0883877	0.222626	0.212999	0.182633	-1.766	0.0026728	0.0125826	down	Wdr78
ENSMUSG00000018893	1203.26	1291.25	1624.87	4289.27	4822.39	5156.26	-1.79227	9.24877e-33	7.25747e-31	down	Mb
ENSMUSG00000030037	5.86241	3.51284	4.34777	9.79352	12.0893	25.9855	-1.80022	4.3793e-06	4.02063e-05	down	Mrpl53
ENSMUSG00000031070	0.593975	1.00009	1.379	2.97483	3.84505	3.61652	-1.80126	9.88825e-08	1.16841e-06	down	Mrgprf
ENSMUSG00000027513	0.516907	1.54114	0.436627	3.67952	3.17721	1.92934	-1.80404	0.000184195	0.00119567	down	Pck1
ENSMUSG00000041798	0.188515	0.0778708	0.0580747	0.313957	0.606449	0.290207	-1.80736	0.00576058	0.0239023	down	Gck
ENSMUSG00000027536	0.266412	0.245852	0.206635	0.731614	1.04033	0.82194	-1.80886	3.46578e-13	7.66735e-12	down	Chmp4c
ENSMUSG00000041737	0.0605171	0.362473	0.15536	0.629916	0.653933	0.835457	-1.8209	0.00141497	0.0072604	down	Tmem45b
ENSMUSG00000016327	1.02077	0.927638	1.01327	2.7389	3.86757	3.94711	-1.82281	2.48875e-17	7.9255e-16	down	Atp1b4
ENSMUSG00000022665	2.29259	4.97038	2.60949	9.87116	14.5078	10.8225	-1.831	1.08397e-09	1.72211e-08	down	Ccdc80
ENSMUSG00000023905	11.845	12.1709	12.1939	24.02	55.4888	49.6813	-1.83419	1.23568e-10	2.16671e-09	down	Tnfrsf12a
ENSMUSG00000052920	1.31596	2.15014	1.58848	4.96017	5.90823	7.27404	-1.83755	6.96997e-16	1.95255e-14	down	Prkg1
ENSMUSG00000049265	0.222896	0.148505	0.199354	0.598737	0.616821	0.906936	-1.84116	2.41928e-06	2.31544e-05	down	Kcnk3
ENSMUSG00000054252	0.323505	0.321707	0.483948	0.698409	2.52683	0.908371	-1.84475	8.21799e-05	0.000576966	down	Fgfr3
ENSMUSG00000110353	0.46655	0.980216	1.17295	2.41139	3.66263	3.41937	-1.84564	2.41056e-06	2.30864e-05	down	Gm33543
ENSMUSG00000033066	0.103343	0.21084	0.222596	0.104945	1.52608	0.38302	-1.85057	0.0096012	0.0363158	down	Gas7
ENSMUSG00000026073	0.209767	0.0464195	0.169248	0.540662	0.51909	0.56549	-1.86173	0.00448174	0.0194245	down	Il1r2
ENSMUSG00000040640	0.0293876	0.0242786	0.0422486	0.25695	0.0727226	0.102156	-1.87491	0.00187921	0.00927793	down	Erc2
ENSMUSG00000078963	0.754127	0.283192	0.375466	2.25181	1.35721	1.65686	-1.87601	0.000298016	0.00183791	down	Hsbp1l1
ENSMUSG00000058897	0.0132486	0.0136817	0.0113373	0.0858065	0.0473561	0.0877223	-1.87775	0.000249122	0.00156357	down	Col25a1
ENSMUSG00000012443	0.0711889	0.122527	0.0243675	0.189366	0.386582	0.306384	-1.87874	0.00298785	0.0138274	down	Kif11
ENSMUSG00000041773	0.60351	1.19038	0.824245	1.81755	3.92279	4.02796	-1.88755	1.74245e-07	1.98287e-06	down	Enc1
ENSMUSG00000033174	6.52063	5.73359	4.98435	10.5501	40.2331	13.2376	-1.89107	0.00173656	0.00867546	down	Mgll
ENSMUSG00000032262	0.113371	0.0585382	0.145523	0.28846	0.42082	0.553608	-1.8958	0.00103495	0.00552816	down	Elovl4
ENSMUSG00000050164	1.75004	2.60297	1.4618	8.75452	7.78869	5.21434	-1.89828	3.47335e-10	5.76308e-09	down	Mchr1
ENSMUSG00000001249	1.94492	1.25261	1.26704	5.94032	5.10042	5.73271	-1.9025	2.39949e-17	7.65841e-16	down	Hpn
ENSMUSG00000022211	0.0265649	0.064011	0.0909301	0.417839	0.083998	0.259442	-1.90349	0.00577444	0.0239495	down	Carmil3
ENSMUSG00000061878	0.239533	0.117497	0.215226	0.573453	0.81009	0.874287	-1.92553	8.37056e-07	8.63378e-06	down	Sphk1
ENSMUSG00000052942	0.0743644	0.0968288	0.043162	0.412827	0.277367	0.21194	-1.93156	2.4538e-05	0.000193115	down	Glis3
ENSMUSG00000045725	0.199221	0.24314	0.158082	1.23164	0.709612	0.440698	-1.93576	0.000160001	0.00105062	down	Prr15
ENSMUSG00000006800	0.837538	1.92595	0.980059	3.99399	5.92852	4.59926	-1.9472	1.24572e-09	1.95502e-08	down	Sulf2
ENSMUSG00000026443	0.127236	0.369548	0.277644	1.34646	1.10856	0.639743	-1.95771	5.77239e-05	0.000419576	down	Lrrn2
ENSMUSG00000037196	0.963854	1.03292	0.85904	3.53351	3.63024	4.19039	-1.97997	3.88131e-14	9.31187e-13	down	Pacrg
ENSMUSG00000027560	0.582114	1.0854	1.8265	3.16423	4.61494	6.10268	-1.98103	4.54479e-06	4.15377e-05	down	Dok5
ENSMUSG00000049526	0.167772	0.103953	0.206738	0.279411	0.954886	0.766492	-1.99783	0.00322224	0.0147061	down	Tmem202
ENSMUSG00000005268	0.00745505	0	0.0114832	0.0620791	0.0399713	0.0666384	-2.02148	0.000684479	0.00383599	down	Prlr
ENSMUSG00000022425	1.59786	3.46876	1.98624	8.79483	10.4217	9.52674	-2.02233	1.335e-13	3.07309e-12	down	Enpp2
ENSMUSG00000021765	0.982881	1.36501	1.24423	4.90368	4.48706	5.3017	-2.02311	2.6279e-23	1.22374e-21	down	Fst
ENSMUSG00000035849	0.364735	0.699507	0.124847	1.49449	2.03437	1.449	-2.03839	0.000107597	0.0007328	down	Krt222
ENSMUSG00000003849	23.3235	19.9036	19.0356	93.5829	77.3802	87.3197	-2.05198	2.39399e-45	3.00901e-43	down	Nqo1
ENSMUSG00000068877	0.100707	0.194999	0.0387804	0.454242	0.228443	0.80017	-2.05334	0.00755974	0.0298834	down	Selenbp2
ENSMUSG00000061780	11.2245	37.4318	7.29143	127.463	61.179	44.1301	-2.05618	0.0115372	0.0421025	down	Cfd
ENSMUSG00000047443	0.0609341	0.0419507	0.260717	0.281892	0.368592	0.958218	-2.05774	0.0103704	0.0386995	down	Erfe
ENSMUSG00000019945	0.181225	0.163755	0.279145	1.41476	0.784805	0.494974	-2.05837	0.00205355	0.0100023	down	Cabcoco1
ENSMUSG00000033059	1.54563	2.32671	1.8741	9.54574	8.40481	6.08137	-2.0585	5.62493e-18	1.9067e-16	down	Pygb
ENSMUSG00000037185	0.330914	0.540304	0.445426	2.07287	1.96236	1.57224	-2.06568	1.86427e-15	4.99589e-14	down	Krt80
ENSMUSG00000030278	1.26306	2.84729	0.601055	11.3727	5.12034	3.57979	-2.08401	0.000191066	0.00123519	down	Cidec
ENSMUSG00000031066	0.434986	0.536551	0.490107	2.02909	2.0133	2.26212	-2.08633	3.09799e-22	1.36225e-20	down	Usp11
ENSMUSG00000039005	0.957059	0.929893	0.644623	2.2209	3.41245	5.33017	-2.10155	1.28389e-10	2.24846e-09	down	Tlr4
ENSMUSG00000030546	0.209077	1.06051	0.315732	3.03824	2.41446	1.46579	-2.10488	0.000107832	0.000733795	down	Plin1
ENSMUSG00000046179	0.0840368	0.0271199	0.0970828	0.225972	0.233952	0.552951	-2.13008	0.000534738	0.00307734	down	E2f8
ENSMUSG00000056174	0.0636852	0.190724	0.124255	0.335865	0.919307	0.531311	-2.15216	9.95253e-05	0.000683061	down	Col8a2
ENSMUSG00000018411	2.55476	2.43442	2.75208	13.74	5.98697	14.7943	-2.15252	9.82738e-13	2.09892e-11	down	Mapt
ENSMUSG00000012705	0.597475	1.73883	0.520576	6.08085	3.9875	2.93106	-2.17419	1.72542e-05	0.000140035	down	Retn
ENSMUSG00000115388	0.0695466	0	0.0142832	0.167302	0.143417	0.179589	-2.19249	0.0089702	0.034387	down	Eppk1
ENSMUSG00000030562	0.158617	0.233506	0.138622	0.946123	1.04114	0.569815	-2.20591	2.62876e-10	4.42898e-09	down	Nox4
ENSMUSG00000042436	0.237988	0.568336	0.381852	1.01152	2.95689	1.62502	-2.20673	2.42117e-05	0.000190938	down	Mfap4
ENSMUSG00000022878	1.15926	4.61761	0.786532	16.8071	8.19633	5.79795	-2.2253	0.0100189	0.0376153	down	Adipoq
ENSMUSG00000029204	0.0304101	0.0228394	0.0340665	0.249392	0.1163	0.159252	-2.24194	4.37568e-06	4.01991e-05	down	Rhoh
ENSMUSG00000036782	0.692356	0.992654	0.704065	2.64944	3.68721	5.10055	-2.24499	1.54145e-14	3.82081e-13	down	Klhl13
ENSMUSG00000030208	0.447971	1.13913	0.939812	6.37094	3.36936	2.39683	-2.25051	6.50913e-08	7.92875e-07	down	Emp1
ENSMUSG00000029452	0.176187	0.403446	0.29105	1.69039	1.14369	1.43033	-2.25337	2.53701e-09	3.79696e-08	down	Tmem116
ENSMUSG00000024558	0.0741177	0.120278	0.0924195	0.52167	0.532768	0.446935	-2.27311	5.11881e-09	7.34369e-08	down	Mapk4
ENSMUSG00000021313	0	0.00615271	0.00407875	0.0275626	0.0630697	0.0769258	-2.29588	2.51671e-06	2.40059e-05	down	Ryr2
ENSMUSG00000022454	0.0550952	0.0189654	0.0691487	0.458784	0.151487	0.218879	-2.31039	0.000739602	0.00410656	down	Nell2
ENSMUSG00000033948	0.0409721	0.0528892	0.152516	0.454906	0.553418	0.356064	-2.33492	1.84518e-05	0.00014882	down	Zswim5
ENSMUSG00000063727	0.192753	0.199053	0.0625055	0.6899	1.04602	0.685153	-2.33941	8.7385e-06	7.55864e-05	down	Tnfrsf11b
ENSMUSG00000103144	0.0372937	0.286095	0.0218835	0.244003	0.320807	1.30697	-2.34134	0.00902895	0.0345842	down	Pcdhga1
ENSMUSG00000039956	0.253858	0.201658	0	0.514925	1.04699	0.872752	-2.3438	0.00920996	0.0351071	down	Mrap
ENSMUSG00000045102	0.0263584	0.0707719	0.0487204	0.402397	0.22177	0.240845	-2.34755	2.80313e-05	0.000218752	down	Poln
ENSMUSG00000026824	0.175422	0.1019	0.0788101	0.943406	0.425055	0.577126	-2.35511	1.00408e-06	1.01864e-05	down	Kcnj3
ENSMUSG00000022012	0.0394965	0.0407876	0.00737422	0.224244	0.210285	0.153344	-2.39271	3.43988e-05	0.000262953	down	Enox1
ENSMUSG00000078185	0.49594	0.0804205	0.0925948	1.09216	1.4132	1.13574	-2.39294	5.47942e-05	0.000399973	down	Chml
ENSMUSG00000030257	0.162499	0.110875	0.0834338	0.616167	0.914347	0.481295	-2.40016	1.02018e-10	1.81119e-09	down	Srgap3
ENSMUSG00000040812	0.0429899	0.0532742	0.0088291	0.190924	0.269503	0.230564	-2.41603	3.96699e-05	0.000299379	down	Agbl2
ENSMUSG00000006014	0.480924	1.26231	0.706483	4.08814	6.13781	3.01847	-2.4204	2.82445e-10	4.71395e-09	down	Prg4
ENSMUSG00000043687	0.211178	0.272602	0.108428	1.6486	0.740325	0.917612	-2.42288	0.000303099	0.00186764	down	1190005I06Rik
ENSMUSG00000048782	0.107532	0	0.0946484	0.159899	0.690593	0.381428	-2.4423	0.00791564	0.0310654	down	Insc
ENSMUSG00000048442	0.138694	0.143228	0.373858	1.27522	1.54445	0.998681	-2.48843	5.50904e-06	4.95221e-05	down	Smim5
ENSMUSG00000024727	0.140569	0.0499002	0.072174	0.755971	0.46018	0.418835	-2.50829	1.60624e-07	1.84575e-06	down	Trpm6
ENSMUSG00000031488	0.0317647	0.0929421	0.0407733	0.525344	0.325338	0.255016	-2.53848	1.43947e-07	1.66353e-06	down	Rab11fip1
ENSMUSG00000079654	0	0.328896	0.0774585	1.25624	0.788125	0.541067	-2.58348	0.00625778	0.02554	down	Prrt4
ENSMUSG00000036334	0.0366155	0.0930767	0.0636304	0.179814	0.641232	0.503531	-2.60064	5.68771e-07	5.98832e-06	down	Igsf10
ENSMUSG00000058420	0.0109849	0.022688	0.0451209	0.0304909	0.389628	0.223657	-2.63067	0.00250503	0.0118834	down	Syt17
ENSMUSG00000115798	0.134217	0.138605	2.06738	4.65684	4.42846	6.13194	-2.68547	0.00699813	0.0280775	down	AC140267.1
ENSMUSG00000031849	0.269792	0.78608	0.316622	1.64482	4.72107	2.77524	-2.70911	5.01276e-08	6.23435e-07	down	Comp
ENSMUSG00000057378	0.0210906	0.0793414	0.0309393	0.353338	0.463504	0.240889	-2.75287	2.07898e-09	3.14795e-08	down	Ryr3
ENSMUSG00000036564	0.257078	0.307717	0.581976	2.70833	3.15673	2.08324	-2.76125	7.46568e-16	2.07505e-14	down	Ndrg4
ENSMUSG00000030283	0.0122421	0.0695323	0.0314279	0.339803	0.378678	0.224935	-2.765	3.53725e-07	3.8176e-06	down	St8sia1
ENSMUSG00000027750	0.249679	0.515682	0.560012	1.28576	5.86422	2.74081	-2.87177	1.82553e-09	2.79396e-08	down	Postn
ENSMUSG00000049281	0.481619	0.232463	0.198901	2.94248	2.21522	1.79377	-2.88823	6.95246e-15	1.77281e-13	down	Scn3b
ENSMUSG00000026525	0.0896653	0.123462	0.0306919	0.788133	0.530061	0.831175	-2.99262	3.7427e-06	3.48007e-05	down	Opn3
ENSMUSG00000074968	0.0237641	0.0122705	0.0162686	0.20888	0.189489	0.279293	-3.10404	5.93267e-09	8.44306e-08	down	Ano3
ENSMUSG00000025478	0	0.0394755	0.0294402	0.21884	0.236485	0.393893	-3.15195	6.05176e-06	5.39906e-05	down	Dpysl4
ENSMUSG00000024871	0.0755554	0.18531	0.164871	1.14035	1.79958	1.28507	-3.22289	7.49904e-14	1.77811e-12	down	Doc2g
ENSMUSG00000078307	0	0.0811205	0.0655398	0.367941	0.388773	0.906954	-3.2611	2.26761e-05	0.000179525	down	AI593442
ENSMUSG00000028545	0.24446	0.196351	0.195247	2.60111	1.7028	2.76517	-3.41391	1.89405e-18	6.60963e-17	down	Bend5
ENSMUSG00000021751	0.0617624	0.0398633	0	0.567876	0.388462	0.429392	-3.42703	9.60301e-07	9.79141e-06	down	Acox2
ENSMUSG00000023031	0.0495894	0.0512104	0	0.447348	0.409046	0.578706	-3.48557	6.51577e-06	5.75878e-05	down	Cela1
ENSMUSG00000034683	0	0	0.0302335	0.0544817	0.392621	0.229059	-3.55136	0.000316183	0.0019365	down	Ppp1r1c
ENSMUSG00000026253	0.0412034	0.0141834	0.0352592	0.486066	0.220918	0.722968	-3.59707	5.47708e-08	6.75268e-07	down	Chrng
ENSMUSG00000044976	0	0	0	0.0212003	0.160654	0.159301	-3.62899	4.85367e-06	4.41336e-05	down	Wdr72
ENSMUSG00000031111	0.0446072	0.168906	0.193405	1.26568	2.25676	2.08226	-3.6889	2.05924e-16	6.17034e-15	down	Igsf1
ENSMUSG00000000794	0.095741	0.132769	0.404495	2.25886	2.63772	3.79269	-3.71712	1.14189e-16	3.48781e-15	down	Kcnn3
ENSMUSG00000016200	0	0	0	0.142984	0.090911	0.133258	-3.72666	1.14087e-09	1.80042e-08	down	Syt14
ENSMUSG00000021314	0.11996	0.143441	0.129668	2.08546	2.21858	2.33895	-3.97937	5.45821e-48	7.7523e-46	down	Amph
ENSMUSG00000006784	0.0186031	0	0.0143274	0.180728	0.445007	0.568148	-4.28156	4.4803e-10	7.3565e-09	down	Ttc25
ENSMUSG00000028555	0	0	0	0.218446	0.134642	0.243175	-4.38373	8.22358e-08	9.86483e-07	down	Ttc39a
ENSMUSG00000030972	0.0150504	0.0466272	0	0.960837	0.794534	0.553072	-4.67284	1.02885e-12	2.19082e-11	down	Acsm5
ENSMUSG00000059852	0	0.0395086	0	0.982284	1.21497	0.655454	-5.37409	6.35684e-12	1.24877e-10	down	Kcng2
ENSMUSG00000053675	0	0	0	0.804844	0.39614	0.242987	-5.6186	5.63059e-09	8.03731e-08	down	Tgm5
ENSMUSG00000060962	0	0	0	0.0543015	0.817608	0.647663	-5.69076	2.04322e-06	1.97683e-05	down	Dmkn
ENSMUSG00000067001	0	0	0	0.405481	0.783239	0.594857	-5.91773	1.49347e-08	2.02017e-07	down	Serpinb7
ENSMUSG00000040966	0	0	0	1.18185	1.29336	1.08741	-6.90393	1.93554e-12	4.01321e-11	down	Slc22a2
ENSMUSG00000091937	0	0	0	3.15607	3.34965	1.61327	-8.08551	1.38395e-07	1.60329e-06	down	Gm3646
