# Supplementary material for: Transcriptome profiling of fast/glycolytic and slow/oxidative muscle fibers in aging and obesity
Source: Cell Death Dis. 2024 Jun 28;15(6):459. doi: 10.1038/s41419-024-06851-y (PMC11213941; doi:10.1038/s41419-024-06851-y)
Supplement: Supplementary file 2 — Supplementary Files [file 41419_2024_6851_MOESM2_ESM.zip › Supplementary Files/Supplementary File 5.xlsx]

## Sheet: Aged_EDL vs. WT_EDL
Gene_id	FPKM_AGED-1-EDL	FPKM_AGED-2-EDL	FPKM_AGED-3-EDL	FPKM_WT-1-EDL	FPKM_WT-2-EDL	FPKM_WT-3-EDL	log2FC(AGED-EDL/WT-EDL)	pval	padj	regulate	Gene_name
ENSMUSG00000000183	0.871706	1.66727	0.951873	2.63433	2.82854	3.0311	-1.2756	9.37937e-06	0.000511323	down	Fgf6
ENSMUSG00000000435	0.576432	0.765353	0.746956	1.6696	1.49121	1.15317	-1.03581	0.0039122	0.0438642	down	Myf5
ENSMUSG00000000753	4.94447	17.3958	9.02232	24.6793	20.6899	20.7171	-1.07458	0.00302997	0.0372192	down	Serpinf1
ENSMUSG00000001119	6.02442	14.7412	11.0591	26.8151	24.5913	27.2245	-1.30414	2.66367e-06	0.000174805	down	Col6a1
ENSMUSG00000001493	0.859701	1.62985	1.39669	3.92079	3.29176	1.94329	-1.22994	0.000912131	0.0162552	down	Meox1
ENSMUSG00000001506	1.7511	8.8213	5.53766	40.5733	46.2726	29.8584	-2.85451	1.02543e-05	0.000543194	down	Col1a1
ENSMUSG00000002565	1.41083	1.74242	1.77178	0.474816	0.719264	0.998721	1.15652	0.000760227	0.0143107	up	Scin
ENSMUSG00000002578	0.0476869	0.0492457	0.112628	0.42024	0.11514	0.281958	-1.82255	0.00418782	0.0459499	down	Ikzf4
ENSMUSG00000002983	2.25174	2.81929	3.0528	1.09254	1.18449	1.72511	1.01593	9.22597e-05	0.00303449	up	Relb
ENSMUSG00000003051	2.45005	0.772359	1.07257	0.222334	0.376215	0.428039	2.03328	0.000131532	0.0039767	up	Elf3
ENSMUSG00000003153	3.01075	1.87854	1.54787	0.472465	0.742347	0.478902	1.90761	4.3552e-10	9.8863e-08	up	Slc2a3
ENSMUSG00000003228	1.38199	1.65104	1.32639	3.76369	4.01654	3.25129	-1.33345	5.45223e-10	1.17964e-07	down	Grk5
ENSMUSG00000004098	2.72489	3.65078	3.46211	10.1871	9.54193	4.83001	-1.31722	1.43072e-06	0.000107087	down	Col5a3
ENSMUSG00000004328	0.357886	0.211191	0.196878	0.093865	0.0642943	0.0486149	1.74918	0.000426094	0.0095317	up	Hif3a
ENSMUSG00000004791	1.25068	1.34241	1.82026	0.565982	0.435922	0.541412	1.49784	3.28884e-06	0.000212082	up	Pgf
ENSMUSG00000006014	0.480924	1.26231	0.706483	1.56755	1.63964	2.43892	-1.19473	0.00209802	0.0291973	down	Prg4
ENSMUSG00000006362	1.37256	2.4047	2.00901	4.39231	5.757	3.50988	-1.23487	1.86762e-06	0.000134693	down	Cbfa2t3
ENSMUSG00000006369	0.667583	1.13549	0.490624	1.75539	2.23214	2.47126	-1.48153	1.6662e-05	0.000795583	down	Fbln1
ENSMUSG00000006527	0.840734	1.10407	0.774962	2.19402	2.44087	1.88156	-1.2514	5.66938e-09	9.12835e-07	down	Sfmbt1
ENSMUSG00000007888	1.30421	2.71164	2.64282	4.94712	5.56325	4.78017	-1.19568	0.000213463	0.00580711	down	Crlf1
ENSMUSG00000008035	52.4477	28.6765	29.8258	9.68995	12.3532	23.8579	1.27276	0.000131176	0.0039746	up	Mid1ip1
ENSMUSG00000009185	6.43376	8.3773	2.81503	0.643071	0.337702	0	4.12664	4.44153e-08	5.59108e-06	up	Ccl8
ENSMUSG00000009394	0.101651	0.155361	0.0960327	0.65432	0.41315	0.295244	-1.86232	2.73041e-05	0.00117782	down	Syn2
ENSMUSG00000009633	26.783	21.6252	11.9315	33.7349	54.6822	34.6941	-1.02842	0.000932571	0.0165343	down	G0s2
ENSMUSG00000011256	0.622794	0.738588	0.841712	1.95133	1.80691	1.51714	-1.24841	1.73826e-08	2.38314e-06	down	Adam19
ENSMUSG00000015599	0	0.0460737	0.0333197	0.126266	0.177499	0.20195	-2.29194	0.00143663	0.0229978	down	Ttbk1
ENSMUSG00000016255	1.17932	0.797913	0.417593	0	0	0	6.33677	4.52651e-08	5.64672e-06	up	Tubb1
ENSMUSG00000016493	0.56402	0.524211	0.436317	0.270131	0.162662	0.26523	1.09444	0.000833808	0.0151718	up	Cd46
ENSMUSG00000018593	38.0146	70.3933	56.1328	141.46	133.699	131.726	-1.30602	1.00399e-09	2.07496e-07	down	Sparc
ENSMUSG00000019932	0	0.310766	0.206012	1.52534	4.15016	2.67936	-3.93876	0.00263975	0.0337512	down	Kera
ENSMUSG00000019970	65.5962	67.5477	76.1911	28.1772	26.8428	46.5421	1.04323	1.62002e-06	0.000119959	up	Sgk1
ENSMUSG00000019971	0.374057	0.421863	0.363896	0.101361	0.151022	0.160822	1.42469	2.62316e-06	0.000173794	up	Cep290
ENSMUSG00000020083	1.40975	0.861617	0.679509	0.284772	0.25085	0.477506	1.51482	0.000828597	0.0151566	up	Fam241b
ENSMUSG00000020108	26.3729	32.8872	84.5575	4.44699	10.6522	10.4427	2.49191	0.000121271	0.00372337	up	Ddit4
ENSMUSG00000020120	1.26818	1.50049	0.471174	0.335739	0.493668	0.396635	1.38034	0.00165005	0.0249708	up	Plek
ENSMUSG00000020256	0.331491	0.499719	0.680805	1.5329	1.21898	0.814201	-1.22161	0.000467415	0.0101606	down	Aldh1l2
ENSMUSG00000020261	0.701241	2.28269	1.81588	0.559753	0.424309	0.516566	1.65784	3.3983e-05	0.00138809	up	Slc36a1
ENSMUSG00000020593	31.8006	22.1092	23.5279	72.553	60.1436	24.3377	-1.01969	0.00182766	0.0268403	down	Lpin1
ENSMUSG00000020682	0.951958	0.602039	0.401628	1.32891	1.48482	1.81421	-1.2301	0.000846036	0.015354	down	Mmp28
ENSMUSG00000020695	0.87384	1.5217	1.37679	2.32235	1.96078	3.49694	-1.03845	0.000608951	0.012256	down	Mrc2
ENSMUSG00000020704	0.388865	0.276949	0.378664	0.0770659	0	0	3.32706	0.000505275	0.0107474	up	Asic2
ENSMUSG00000020799	1.3219	1.40151	1.59272	0.270127	0.390099	0.493642	1.87622	1.16475e-05	0.000597345	up	Tekt1
ENSMUSG00000020843	4.79615	4.23874	4.66683	12.8016	10.8249	4.92854	-1.05775	0.000711009	0.0136551	down	Timm22
ENSMUSG00000020846	4.47709	5.07738	5.45842	19.3841	17.1649	11.9482	-1.68971	2.39012e-16	2.364e-13	down	Rflnb
ENSMUSG00000020848	1.03576	0.534808	0.531801	0.100469	0.0725454	0.102001	2.8055	2.14905e-09	3.91551e-07	up	Doc2b
ENSMUSG00000020889	21.2391	21.9622	23.2698	54.3944	62.3076	28.4504	-1.12642	1.0851e-05	0.000564864	down	Nr1d1
ENSMUSG00000020893	16.099	15.9227	24.0756	3.16587	4.4283	6.13536	2.02827	5.78799e-15	5.00914e-12	up	Per1
ENSMUSG00000021196	0.264528	0.579396	0.475369	0.915459	1.09884	0.705916	-1.02734	0.00135912	0.0221408	down	Pfkp
ENSMUSG00000021223	0.12176	0.429613	0.276115	0.81156	0.801326	1.12095	-1.68848	0.000162431	0.00471525	down	Papln
ENSMUSG00000021322	0.173701	0.293982	0.183325	0.0693268	0.0388334	0.0400406	1.93417	0.000401846	0.00912191	up	Aoah
ENSMUSG00000021367	0.561341	0.828128	0.823472	1.6899	1.72109	1.26162	-1.06807	0.00261714	0.0335897	down	Edn1
ENSMUSG00000021453	97.1465	112.806	168.983	17.1355	24.4211	27.127	2.4634	5.31433e-24	1.47175e-20	up	Gadd45g
ENSMUSG00000021597	4.55001	3.49896	3.13485	1.22928	1.73612	1.83044	1.21643	1.22414e-07	1.32428e-05	up	Slf1
ENSMUSG00000021779	2.57963	1.33596	2.12155	0.347711	0.540021	0.94938	1.70021	5.58549e-06	0.000329116	up	Thrb
ENSMUSG00000021815	38.4204	94.9224	117.057	11.7425	16.4281	5.34312	2.9003	2.59107e-06	0.000172493	up	Mss51
ENSMUSG00000021913	0.744343	0.555153	0.445872	0.191451	0.110939	0.114388	1.99049	8.77977e-06	0.000484356	up	Ogdhl
ENSMUSG00000022096	6.75971	9.17813	10.9425	18.3444	26.9278	10.7665	-1.05904	0.000481678	0.0103729	down	Hr
ENSMUSG00000022144	3.61049	0.707132	1.01478	0.559011	0.524492	0.653801	1.60133	0.002669	0.0339684	up	Gdnf
ENSMUSG00000022270	108.949	63.3435	78.743	19.0075	41.1417	18.4861	1.67426	2.25329e-08	3.02926e-06	up	Fam134b
ENSMUSG00000022346	3.75635	1.9776	4.41918	1.25985	1.40788	2.18293	1.06103	0.00258866	0.0333293	up	Myc
ENSMUSG00000022357	54.3332	25.7056	26.7157	11.2904	10.4928	12.2133	1.64997	1.40626e-09	2.82211e-07	up	Klhl38
ENSMUSG00000022371	0.289429	0.892461	0.85814	1.8079	1.85369	2.29612	-1.53236	5.83671e-05	0.00218435	down	Col14a1
ENSMUSG00000022440	1.00514	2.30544	1.12994	3.31406	3.18265	3.70963	-1.19519	0.000579859	0.0118078	down	C1qtnf6
ENSMUSG00000022449	0.371771	0.525024	0.244721	1.05007	0.962215	1.09431	-1.42082	3.56508e-06	0.000226048	down	Adamts20
ENSMUSG00000022464	8.19204	9.8594	8.83252	33.8236	29.0242	16.9189	-1.56798	6.1181e-11	1.76495e-08	down	Slc38a4
ENSMUSG00000022548	39.216	47.3487	43.1637	18.2986	11.5289	18.5848	1.42149	2.06548e-12	1.02145e-09	up	Apod
ENSMUSG00000022587	6.47467	17.3595	9.34079	29.888	18.4773	27.594	-1.1944	0.000273637	0.00692068	down	Ly6e
ENSMUSG00000022816	6.52166	16.0951	10.4905	23.5668	23.0252	23.9401	-1.09044	9.3706e-05	0.00305567	down	Fstl1
ENSMUSG00000022900	0.399278	0.405457	0.498846	0.0318716	0.0602534	0	3.44887	2.40002e-07	2.37379e-05	up	Ildr1
ENSMUSG00000022949	0.438246	0.580801	0.457528	0.0139929	0.117572	0.04546	2.8634	6.7774e-06	0.000386633	up	Clic6
ENSMUSG00000022952	0.572877	0.356959	0.551044	0.222277	0.177522	0.215637	1.22704	2.49925e-05	0.00109864	up	Runx1
ENSMUSG00000023078	1.64072	3.33736	0.995577	0	0	0.180509	4.83388	3.20104e-07	3.03594e-05	up	Cxcl13
ENSMUSG00000023411	0.605433	0.594725	0.318436	0.881685	0.950776	1.28669	-1.024	0.00299519	0.0368438	down	Nfatc4
ENSMUSG00000023868	0.215581	0.269497	0.0932109	0.586895	0.602706	0.397818	-1.41087	0.00035919	0.00840153	down	Pde10a
ENSMUSG00000023892	5.26684	4.43977	3.43248	2.06434	2.14601	2.13289	1.04706	3.57511e-06	0.000226048	up	Zfp51
ENSMUSG00000023905	11.845	12.1709	12.1939	34.7775	32.3449	10.7473	-1.10405	0.0027321	0.0344548	down	Tnfrsf12a
ENSMUSG00000024042	5.6847	12.9714	11.8312	3.75158	3.37277	2.51782	1.65772	1.16801e-08	1.68473e-06	up	Sik1
ENSMUSG00000024043	0.217988	0.269038	0.365799	0.539839	0.566982	0.987217	-1.26661	0.00176584	0.0263203	down	Arhgap28
ENSMUSG00000024134	0.998363	0.682688	1.78717	2.85601	3.58324	4.25444	-1.61611	2.78209e-05	0.00119268	down	Six2
ENSMUSG00000024177	2.09674	1.99872	1.73905	0.86903	0.466504	1.00384	1.30751	0.00131201	0.0215509	up	Nme4
ENSMUSG00000024180	0.932585	1.24432	1.0763	0.418983	0.215873	0.188341	1.94416	1.33965e-06	0.000102487	up	Tmem8
ENSMUSG00000024294	13.2202	13.0061	4.62902	3.25102	3.30908	1.61017	1.91318	0.000380798	0.00871554	up	Mib1
ENSMUSG00000024411	7.80805	7.75539	9.04618	17.922	18.1327	14.5883	-1.04023	3.76528e-12	1.68186e-09	down	Aqp4
ENSMUSG00000024421	0.143673	0.178593	0.215839	0.338956	0.438976	0.369826	-1.05182	0.00079616	0.0147189	down	Lama3
ENSMUSG00000024440	0.665722	1.21894	0.717556	3.38287	3.48172	2.48309	-1.83295	6.45495e-11	1.82412e-08	down	Pcdh12
ENSMUSG00000024713	0.048942	0.208485	0.188466	0.354534	0.43083	0.58701	-1.55916	0.00189436	0.0273416	down	Pcsk5
ENSMUSG00000024736	0.660432	0.819876	0.41124	1.34599	1.70346	1.68354	-1.3096	6.15287e-05	0.00226592	down	Tmem132a
ENSMUSG00000024743	0.290835	0.353104	0.326904	0.606109	0.577275	0.864295	-1.05376	0.000623686	0.0124083	down	Syt7
ENSMUSG00000024935	1.51977	1.40197	2.33141	0.412759	1.13273	0.610405	1.27318	0.000575989	0.0117636	up	Slc1a1
ENSMUSG00000025007	0.681007	1.20353	1.00932	3.56424	1.90704	1.55121	-1.27026	0.00064597	0.0126538	down	Aldh18a1
ENSMUSG00000025075	0.268603	1.08179	0.340182	0.102915	0.126105	0.130025	2.14488	0.000841314	0.0152883	up	Habp2
ENSMUSG00000025129	35.6334	24.0088	35.487	99.0231	66.139	31.7706	-1.04951	0.00263776	0.0337512	down	Ppp1r27
ENSMUSG00000025161	38.6087	35.3907	44.6424	88.6353	93.7192	57.8046	-1.01719	3.77077e-07	3.50429e-05	down	Slc16a3
ENSMUSG00000025172	19.1022	34.5416	33.1998	64.5269	89.4728	36.5297	-1.13325	0.000443326	0.00979064	down	Ankrd2
ENSMUSG00000025185	0.183215	0.126136	0.125426	0.344495	0.539311	0.33787	-1.42925	0.00294528	0.0364497	down	Loxl4
ENSMUSG00000025196	0.403088	0.488311	0.549245	0.0594015	0	0	4.04001	1.24602e-06	9.74784e-05	up	Cpn1
ENSMUSG00000025316	0.59056	0.244836	0.4338	0.920786	0.797952	0.867474	-1.00986	0.00469918	0.0499	down	Banp
ENSMUSG00000025380	1.78846	1.45515	1.73915	0.609977	0.722432	0.477855	1.44569	1.36064e-05	0.000682635	up	Fscn2
ENSMUSG00000025420	3.64657	3.99114	3.11568	0.822669	0.892362	0.978523	1.98525	1.49219e-21	2.5828e-18	up	Katnal2
ENSMUSG00000025650	0.586383	0.404657	0.282524	0.204975	0.192914	0.204677	1.04317	0.00207914	0.0290077	up	Col7a1
ENSMUSG00000025757	0.640036	0.623403	0.71699	1.40032	1.67317	1.15935	-1.08431	1.79347e-07	1.8693e-05	down	Hspa4l
ENSMUSG00000025815	0.848665	0.545423	0.690693	0.159989	0.249779	0.426119	1.28826	0.00156729	0.0241854	up	Dhtkd1
ENSMUSG00000025889	6.31417	1.50727	0.781978	0.699039	0.585221	0.954493	1.92803	0.0016094	0.0245434	up	Snca
ENSMUSG00000025930	0.404233	0.834894	0.184489	1.48429	1.6267	1.25795	-1.59751	0.00197592	0.0280046	down	Msc
ENSMUSG00000026042	1.01643	2.68417	1.71102	5.38488	5.69462	5.55937	-1.61505	5.849e-08	6.98199e-06	down	Col5a2
ENSMUSG00000026043	1.96297	12.9267	7.21358	51.1164	44.8204	36.3589	-2.5798	0.000361104	0.00841787	down	Col3a1
ENSMUSG00000026077	0.0358025	0.0308107	0.0367649	1.04026	0.678353	0.160934	-3.83964	1.28078e-08	1.81786e-06	down	Npas2
ENSMUSG00000026107	3.10172	2.00455	2.73946	1.16651	1.30301	1.12018	1.12154	4.91054e-08	6.01736e-06	up	Nabp1
ENSMUSG00000026241	0.384103	0.0849984	0.169041	1.23517	1.10407	1.59375	-2.56836	0.000162378	0.00471525	down	Nppc
ENSMUSG00000026308	23.5721	24.1133	25.4983	69.3334	59.021	25.8726	-1.07515	0.000294965	0.007229	down	Klhl30
ENSMUSG00000026380	3.79238	3.13746	3.0856	1.23022	1.27989	0.766671	1.60304	2.22202e-13	1.53842e-10	up	Tfcp2l1
ENSMUSG00000026383	0.482347	0.606139	0.678321	0.267198	0.23581	0.353659	1.01897	7.37513e-05	0.0025854	up	Epb41l5
ENSMUSG00000026387	2.37288	2.06894	2.40749	1.48353	0.900567	0.854869	1.07343	0.000745686	0.0141252	up	Sctr
ENSMUSG00000026466	11.4332	11.9653	11.4527	35.6814	12.678	27.3786	-1.11914	0.000253918	0.00657198	down	Tor1aip1
ENSMUSG00000026473	359.801	250.548	353.076	136.492	205.325	126.277	1.04133	7.98841e-07	6.70397e-05	up	Glul
ENSMUSG00000026675	6.20607	4.61583	4.18725	1.89392	2.26526	1.16203	1.49078	1.53225e-08	2.14314e-06	up	Hsd17b7
ENSMUSG00000026837	1.72068	4.22847	2.95642	8.5926	9.10595	8.1665	-1.53504	4.17525e-08	5.3041e-06	down	Col5a1
ENSMUSG00000026893	3.52217	2.71932	2.79014	1.28526	1.57768	0.852508	1.27463	2.65592e-06	0.000174805	up	Gca
ENSMUSG00000027004	3.12643	3.9309	3.95414	10.507	9.24047	9.68349	-1.41587	8.80713e-17	9.38095e-14	down	Frzb
ENSMUSG00000027204	1.10318	3.70982	1.97277	8.32496	7.5507	5.72171	-1.66591	2.26816e-06	0.000157825	down	Fbn1
ENSMUSG00000027217	0.384674	0.263628	0.319603	0.773789	0.731778	0.703742	-1.16608	1.2979e-05	0.00065353	down	Tspan18
ENSMUSG00000027230	0.933539	1.53115	1.44359	4.89189	2.57445	2.34689	-1.32157	0.000283713	0.00706701	down	Creb3l1
ENSMUSG00000027313	74.7975	29.4146	50.4822	12.8807	6.79933	20.706	1.9367	0.00064202	0.01261	up	Chac1
ENSMUSG00000027333	15.0356	26.5811	22.8808	54.3322	65.58	51.9079	-1.41316	7.86443e-11	2.09421e-08	down	Smox
ENSMUSG00000027438	3.9207	2.57084	2.69378	1.17288	1.32975	1.61923	1.15027	6.55085e-07	5.70501e-05	up	Napb
ENSMUSG00000027457	0.134559	0.135202	0.0970966	0.292617	0.424408	0.316884	-1.42268	0.000197704	0.00550826	down	Snph
ENSMUSG00000027469	1.05747	1.31297	1.7073	0.731882	0.639543	0.640403	1.00848	0.000224471	0.00601209	up	Tpx2
ENSMUSG00000027559	392.912	366.216	432.923	129.436	121.7	90.9216	1.80104	1.05886e-30	7.33099e-27	up	Car3
ENSMUSG00000027560	0.582114	1.0854	1.8265	2.91188	3.05829	2.68372	-1.30113	0.00201492	0.0283596	down	Dok5
ENSMUSG00000027603	1.15614	0.868317	0.737517	0.218133	0.246724	0.481532	1.51576	0.000531065	0.0111758	up	Ggt7
ENSMUSG00000027750	0.249679	0.515682	0.560012	1.31539	2.02272	1.67325	-1.89513	6.69044e-09	1.05276e-06	down	Postn
ENSMUSG00000027820	0.572162	0.885018	0.717259	0.173197	0.37627	0.475324	1.06345	0.003525	0.0409587	up	Mme
ENSMUSG00000027827	1.68342	1.47391	1.39729	0.468458	0.294538	0.496955	1.82949	4.38093e-13	2.67655e-10	up	Kcnab1
ENSMUSG00000027887	76.7122	86.1739	87.1649	204.602	165.785	147.232	-1.04958	1.11995e-11	4.31569e-09	down	Sypl2
ENSMUSG00000027947	2.03115	1.15126	1.38937	0.630575	0.299524	0.768658	1.41246	6.91133e-05	0.00246018	up	Il6ra
ENSMUSG00000027966	0.00448655	0.0694981	0.0092143	0.124629	0.245994	0.155908	-2.2976	0.0017147	0.0256409	down	Col11a1
ENSMUSG00000028156	3.71153	4.80089	5.25764	5.3419	17.2097	16.0961	-1.48683	3.5671e-05	0.00144849	down	Eif4e
ENSMUSG00000028280	2.23854	1.1494	1.55388	0.311455	0.427766	0.544844	1.91974	2.94165e-06	0.000191235	up	Gabrr1
ENSMUSG00000028339	1.7696	6.85873	4.61922	14.725	13.205	12.1582	-1.59527	0.00337544	0.0399143	down	Col15a1
ENSMUSG00000028434	1.09731	1.06653	1.11356	0.494632	0.516256	0.579175	1.02965	1.4896e-07	1.59895e-05	up	Epb41l4b
ENSMUSG00000028444	7.49132	6.11255	9.42329	16.2021	24.2432	10.8941	-1.15569	6.59202e-05	0.00238328	down	Cntfr
ENSMUSG00000028451	0.843423	0.740994	0.820852	0.174843	0.196299	0.502739	1.42988	0.00156846	0.0241854	up	1700022I11Rik
ENSMUSG00000028572	2.84577	6.9814	6.61745	2.34072	2.96669	2.50275	1.07129	0.000266165	0.00677965	up	Hook1
ENSMUSG00000028885	1.93819	1.7072	2.19517	1.13304	0.630849	1.06439	1.03835	0.00223544	0.0303043	up	Smpdl3b
ENSMUSG00000028967	14.4937	28.8964	23.5379	10.3283	13.16	9.04886	1.03984	2.42373e-05	0.00107225	up	Errfi1
ENSMUSG00000028995	0.528418	0.574873	0.548426	1.04209	1.04332	1.46561	-1.09044	3.29296e-06	0.000212082	down	Fam126a
ENSMUSG00000029053	2.06335	1.29904	1.84003	0.49411	0.746565	0.577331	1.50151	2.62155e-08	3.4572e-06	up	Prkcz
ENSMUSG00000029272	0.391305	2.87621	1.34729	0	0.138942	0	4.78102	6.20844e-06	0.000362735	up	Sult1e1
ENSMUSG00000029304	4.19804	6.01921	5.82504	2.45925	2.26877	2.75317	1.09746	7.16351e-06	0.00040487	up	Spp1
ENSMUSG00000029321	1.72283	2.48803	2.95779	0.283639	0.555179	0.977334	1.96321	1.88567e-05	0.000876204	up	Slc10a6
ENSMUSG00000029343	1.79946	1.85829	1.07294	3.08592	3.15349	3.67302	-1.06243	0.00407897	0.045077	down	Crybb1
ENSMUSG00000029372	3.35246	3.10766	1.1927	0.303425	0.424908	0.219059	2.97463	1.05226e-07	1.18461e-05	up	Ppbp
ENSMUSG00000029563	0.307815	0.269111	0.332253	0.115594	0.0615829	0.141508	1.42947	3.35549e-05	0.00137967	up	Foxp2
ENSMUSG00000029641	0.83313	0.786619	1.05107	2.89574	3.20897	1.87659	-1.56864	6.58657e-05	0.00238328	down	Rasl11a
ENSMUSG00000029661	2.53535	10.4325	6.06933	22.8311	25.3122	23.863	-1.91763	0.000276533	0.00694746	down	Col1a2
ENSMUSG00000029675	2.0511	2.18012	2.61014	7.20954	6.64862	4.16373	-1.39348	1.06946e-09	2.17776e-07	down	Eln
ENSMUSG00000029771	2.69645	2.65248	2.61735	8.82324	12.8212	8.57497	-1.9195	6.96962e-20	1.07232e-16	down	Irf5
ENSMUSG00000030104	0.363279	1.18494	0.363946	1.71442	1.80062	1.72333	-1.4397	0.000896292	0.0160141	down	Edem1
ENSMUSG00000030110	0.274765	0.995297	0.733594	2.17032	2.08807	1.98198	-1.62447	2.96086e-05	0.00125764	down	Ret
ENSMUSG00000030701	15.9996	22.7802	22.7786	11.1513	12.8197	6.35752	1.02056	4.17301e-05	0.00165096	up	Plekhb1
ENSMUSG00000030768	0.547249	0.813798	0.511383	1.61977	1.51403	1.76545	-1.37353	4.25702e-07	3.85274e-05	down	Disp1
ENSMUSG00000030772	119.051	91.8731	128.719	10.7694	11.9702	9.34944	3.40265	9.57954e-92	1.32648e-87	up	Dkk3
ENSMUSG00000031070	0.593975	1.00009	1.379	2.09029	1.87063	2.73245	-1.16275	0.00256199	0.0330789	down	Mrgprf
ENSMUSG00000031111	0.0446072	0.168906	0.193405	0.479506	0.648219	0.344468	-1.78164	0.00117035	0.0196912	down	Igsf1
ENSMUSG00000031112	3.76946	2.17318	1.68199	0.238981	0.234628	0.478217	2.96279	1.68344e-14	1.29504e-11	up	Stk26
ENSMUSG00000031167	21.7242	22.1766	22.6518	7.35022	6.81374	8.67308	1.54188	1.26408e-27	4.37592e-24	up	Rbm3
ENSMUSG00000031351	0.362463	0.525628	0.395964	1.06375	0.744821	0.959971	-1.09065	0.00187864	0.0273252	down	Zfp185
ENSMUSG00000031375	4.30301	9.11484	6.17556	15.2882	17.4669	14.8203	-1.27855	4.097e-07	3.75703e-05	down	Bgn
ENSMUSG00000031380	2.01828	1.59384	1.29228	0.454885	0.537477	0.738914	1.48625	3.18418e-05	0.00132406	up	Vegfd
ENSMUSG00000031495	1.30654	5.13998	1.05416	0.715145	0.563327	0.419495	2.1237	0.00157048	0.0241896	up	Cd209d
ENSMUSG00000031502	9.91627	19.1202	16.9714	67.1945	58.3042	37.4781	-1.82404	1.44744e-11	5.41695e-09	down	Col4a1
ENSMUSG00000031503	10.7935	17.6851	15.2439	51.3178	44.0083	30.0001	-1.5186	1.51296e-10	3.80908e-08	down	Col4a2
ENSMUSG00000031740	3.9435	13.6623	8.82184	16.0844	16.603	21.1043	-1.02451	0.00420651	0.0460091	down	Mmp2
ENSMUSG00000031760	2.30637	2.79719	2.25821	1.23305	0.863369	1.36313	1.08288	0.00330741	0.0392439	up	Mt3
ENSMUSG00000031762	10.7449	28.2173	25.6123	6.93916	13.1577	3.63124	1.44322	0.00144258	0.0230663	up	Mt2
ENSMUSG00000031849	0.269792	0.78608	0.316622	0.802971	1.64792	1.63918	-1.55467	0.00223045	0.0302795	down	Comp
ENSMUSG00000031853	0.230996	0.186689	0.0412531	0	0	0	4.02662	1.65255e-06	0.000121073	up	Map3k21
ENSMUSG00000031880	3.62565	2.67708	6.12453	1.51073	1.4955	1.74884	1.38038	9.09152e-05	0.00301173	up	Rrad
ENSMUSG00000032181	0.0208826	0.194087	0.171552	0.630094	0.556732	0.476561	-2.02345	0.00369103	0.0422743	down	Scg3
ENSMUSG00000032193	4.94694	4.27101	4.68939	2.10888	1.85323	2.706	1.05713	7.00005e-09	1.077e-06	up	Ldlr
ENSMUSG00000032202	2.05623	1.53741	1.00656	0.635362	0.682137	0.695698	1.18025	0.000245712	0.0064684	up	Rab27a
ENSMUSG00000032243	0.356587	1.2831	0.554981	2.25755	1.64797	2.11533	-1.44355	0.000699626	0.0134927	down	Itga11
ENSMUSG00000032315	2.61572	2.52114	2.08563	0.854832	1.63051	1.09597	1.00595	0.000771894	0.014483	up	Cyp1a1
ENSMUSG00000032332	0.0544431	0.197749	0.152297	0.321891	0.572273	0.311585	-1.50799	0.00100069	0.0174296	down	Col12a1
ENSMUSG00000032515	1.564	4.29283	3.51639	1.01715	1.31673	1.2125	1.39466	8.72227e-05	0.00295084	up	Csrnp1
ENSMUSG00000033174	6.52063	5.73359	4.98435	7.22763	11.3356	17.5407	-1.06521	0.000304376	0.00736196	down	Mgll
ENSMUSG00000033581	0.0400901	0.0496807	0.0699853	0.675866	0.52432	0.137234	-2.84924	1.47997e-06	0.000110179	down	Igf2bp2
ENSMUSG00000033730	0.655337	1.77565	0.646302	0.254822	0.345967	0.296147	1.74512	0.000145659	0.0043282	up	Egr3
ENSMUSG00000034165	1.20869	0.901664	2.28498	2.92721	2.83185	3.0821	-1.00334	0.00150518	0.0237595	down	Ccnd3
ENSMUSG00000034205	0.925615	2.56174	2.44413	5.95813	5.77348	4.31247	-1.43099	3.05542e-05	0.00128844	down	Loxl2
ENSMUSG00000034387	0.168629	0.20897	0.184706	0.743021	0.361915	0.594735	-1.54608	0.00390753	0.0438473	down	Ssu2
ENSMUSG00000034401	0.498869	0.841105	0.49137	1.13125	1.37762	1.33596	-1.05779	0.000486342	0.0104267	down	Spata6
ENSMUSG00000034457	12.0109	6.71041	6.94676	3.42127	2.6315	3.31738	1.4509	3.2865e-09	5.54977e-07	up	Eda2r
ENSMUSG00000034472	3.12347	2.77008	3.49397	0.922575	1.36741	1.40992	1.33621	1.10198e-07	1.21104e-05	up	Rasd2
ENSMUSG00000034570	0.0617579	0.115957	0.0576527	1.06482	0.649551	0.66392	-3.18194	8.33708e-13	4.81015e-10	down	Inpp5j
ENSMUSG00000034640	8.0425	8.43411	10.9195	4.11578	2.91701	3.89232	1.32395	3.55972e-11	1.1736e-08	up	Tiparp
ENSMUSG00000034664	0.408853	0.703697	0.344487	0.140586	0.147654	0.0978716	1.8374	3.36772e-05	0.00137967	up	Itga2b
ENSMUSG00000034687	0.0597304	0.128367	0.125988	0.533486	0.350803	0.299749	-1.81898	8.20584e-07	6.80396e-05	down	Fras1
ENSMUSG00000034795	1.28179	1.91861	1.27188	0.510434	0.420185	0.567705	1.55871	4.27708e-05	0.00167879	up	Ccdc122
ENSMUSG00000034796	0.217071	0.263396	0.245197	0.0155946	0.0218382	0.0675515	2.48495	8.49016e-05	0.00288853	up	Cpne7
ENSMUSG00000034845	7.66862	9.28623	9.91363	21.9679	21.4079	17.0886	-1.16928	6.08882e-11	1.76495e-08	down	Plvap
ENSMUSG00000034855	0.710898	0.904561	0.521435	0.0851193	0.0766278	0.131683	2.7441	1.27684e-06	9.87639e-05	up	Cxcl10
ENSMUSG00000035279	0.579239	1.87814	1.12566	2.60119	3.25832	3.41131	-1.36414	0.000302922	0.00735178	down	Ssc5d
ENSMUSG00000035354	1.12328	0.839773	0.617353	1.89127	1.66804	1.84791	-1.05859	2.53822e-05	0.00111224	down	Uvrag
ENSMUSG00000035459	1.68128	1.04511	1.10293	0.494083	0.660152	0.406373	1.27877	4.85203e-06	0.000294676	up	Stab2
ENSMUSG00000036242	1.94577	1.77372	1.97591	0.765018	0.943084	0.774084	1.18843	1.02222e-11	4.16313e-09	up	3632451O06Rik
ENSMUSG00000036334	0.0366155	0.0930767	0.0636304	0.283284	0.478877	0.289247	-2.27571	2.64421e-07	2.57848e-05	down	Igsf10
ENSMUSG00000036377	0.483248	0.614208	0.477152	0.144654	0.18465	0.17834	1.5775	1.90729e-09	3.61783e-07	up	C530008M17Rik
ENSMUSG00000036412	0.221019	0.436639	0.690747	1.31628	1.50814	1.02671	-1.49348	0.0010039	0.0174416	down	Arsi
ENSMUSG00000036545	0.664487	1.89735	1.30181	2.56359	2.49533	2.83019	-1.02422	0.00189714	0.0273416	down	Adamts2
ENSMUSG00000036782	0.692356	0.992654	0.704065	2.02821	1.71768	1.66649	-1.16978	8.98652e-06	0.000493795	down	Klhl13
ENSMUSG00000036862	0.336272	0.542266	0.605623	1.3479	1.10339	1.04109	-1.21803	6.73922e-06	0.000386633	down	Dchs1
ENSMUSG00000037225	2.28049	2.00678	1.55398	0.751023	0.907527	0.953231	1.15216	3.23945e-07	3.05148e-05	up	Fgf2
ENSMUSG00000037336	0.388729	0.177779	0.250913	0.127665	0.0558682	0.0633656	1.61372	0.00436379	0.0473554	up	Mfsd2b
ENSMUSG00000037347	0.907153	0.68253	1.07792	2.14753	1.72096	2.74236	-1.29969	0.000155598	0.0045455	down	Chst7
ENSMUSG00000037379	0.368631	0.210376	0.368578	0.910635	1.18089	0.724522	-1.54166	0.000298956	0.0072881	down	Spon2
ENSMUSG00000037408	1.72276	2.12143	2.52897	6.66314	6.51574	4.04695	-1.43023	9.12488e-09	1.35863e-06	down	Cnnm4
ENSMUSG00000037692	0.501073	0.702757	0.670992	1.76745	1.76776	0.649715	-1.14585	0.00231366	0.0310137	down	Ahdc1
ENSMUSG00000037705	0.104154	0.135444	0.0792249	0.30669	0.415251	0.380142	-1.69842	1.86391e-05	0.000869007	down	Tecta
ENSMUSG00000037872	2.21788	0.462278	2.04766	0.331338	0.307057	0.527671	1.992	0.00168869	0.0253956	up	Ackr1
ENSMUSG00000037892	0.54875	0.704233	0.623681	1.89841	1.31316	1.51426	-1.31865	3.95042e-07	3.64677e-05	down	Pcdh18
ENSMUSG00000037991	0.17808	0.426914	0.424514	1.0052	0.908578	1.12155	-1.53265	0.000108344	0.0034019	down	Rmi2
ENSMUSG00000038007	1.92878	1.43511	1.26711	0.424589	0.502182	0.857467	1.36127	1.68333e-05	0.000801001	up	Acer2
ENSMUSG00000038112	0	0.0582495	0.0193073	0.639352	0.264817	0.185283	-3.37962	2.05154e-05	0.000937545	down	AW551984
ENSMUSG00000038305	0.0782169	0.183577	0.189846	0.691328	0.493597	0.64171	-1.94666	8.15567e-07	6.80311e-05	down	Spats2l
ENSMUSG00000038473	0.205075	0.154761	0.17414	0.00755527	0.0238055	0.0409092	2.46325	4.01583e-05	0.00159333	up	Nos1ap
ENSMUSG00000038605	3.48011	1.85723	1.81081	1.17456	1.06914	1.2962	1.00773	0.00256211	0.0330789	up	Samd10
ENSMUSG00000038623	0.78701	0.847639	0.738753	1.97021	2.35101	1.35228	-1.24677	2.18785e-06	0.000156161	down	Tm6sf1
ENSMUSG00000039208	2.50553	3.16448	2.40629	5.11078	6.80036	4.58102	-1.02729	0.000104396	0.00330794	down	Metrnl
ENSMUSG00000039220	2.07942	3.50724	2.94977	7.13944	7.1506	3.99761	-1.09647	8.31778e-05	0.00283686	down	Ppp1r10
ENSMUSG00000039316	2.38659	4.12296	1.69466	4.52348	9.80836	6.53808	-1.34379	0.000166943	0.00480212	down	Rftn1
ENSMUSG00000039384	10.6384	10.6561	7.16066	19.3363	12.7448	32.0337	-1.17112	0.000202083	0.00560771	down	Dusp10
ENSMUSG00000039787	0.481682	0.453794	0.616119	1.29514	1.41977	0.981783	-1.23652	0.000150638	0.00445702	down	Cercam
ENSMUSG00000040147	12.3927	11.337	11.2101	4.9093	5.02208	4.21062	1.30307	5.23771e-19	7.25266e-16	up	Maob
ENSMUSG00000040537	0.613687	0.559673	0.581079	0.194674	0.176398	0.41957	1.12065	0.00113372	0.0192775	up	Adam22
ENSMUSG00000040896	0.229613	0.209403	0.101051	0.00571275	0.03	0	3.11689	1.02588e-05	0.000543194	up	Kcnd3
ENSMUSG00000040998	0.961285	0.975086	0.782691	2.79507	2.16308	1.41608	-1.22009	3.54904e-05	0.0014454	down	Npnt
ENSMUSG00000041040	2.92157	3.30056	3.57597	1.54012	1.26248	1.58649	1.15316	7.16736e-11	1.98493e-08	up	Fam117b
ENSMUSG00000041202	0.395112	2.07962	0.78529	0.207548	0.179516	0.436299	1.94687	0.00329154	0.0391652	up	Pla2g2d
ENSMUSG00000041460	0.386083	0.750685	0.675224	1.27415	1.81766	0.819755	-1.0975	0.00191234	0.0274406	down	Cacna2d4
ENSMUSG00000041559	2.65475	13.913	6.89076	23.607	31.7101	25.7352	-1.78743	0.004349	0.0472689	down	Fmod
ENSMUSG00000041577	4.8003	9.71026	6.48854	13.8701	13.7241	16.5708	-1.07149	2.77465e-05	0.00119268	down	Prelp
ENSMUSG00000041625	1.7691	2.7404	1.83278	1.11301	1.07419	0.922989	1.02096	2.33869e-05	0.00104802	up	Ggact
ENSMUSG00000041912	2.32728	2.39855	1.55817	0.62419	0.772641	0.820802	1.49015	2.24084e-09	4.02972e-07	up	Tdrkh
ENSMUSG00000041920	1.50465	1.2999	1.28658	3.51624	2.88611	3.23091	-1.22947	1.50387e-10	3.80908e-08	down	Slc16a6
ENSMUSG00000041974	0.164489	0.225073	0.114015	0.358451	0.46749	0.349787	-1.17613	0.00339094	0.0400041	down	Spidr
ENSMUSG00000042377	0.944499	0.518721	0.797954	0.156269	0.198679	0.133602	2.14353	1.51174e-09	2.94831e-07	up	Fam83g
ENSMUSG00000042436	0.237988	0.568336	0.381852	1.5815	2.7085	1.94409	-2.36238	8.00866e-08	9.16496e-06	down	Mfap4
ENSMUSG00000042451	13.1464	10.8254	8.48309	92.1582	32.3669	26.3063	-2.21538	0.000176259	0.00498093	down	Mybph
ENSMUSG00000042834	12.4341	36.1604	36.7398	86.7726	140.932	93.8154	-1.91334	0.000248742	0.00649759	down	Nrep
ENSMUSG00000042851	3.55084	3.01582	2.91082	0.840655	0.857552	2.36487	1.21588	0.00116538	0.0196553	up	Zc3h6
ENSMUSG00000043088	0.0974379	0.236464	0.185106	0.014	0.0245066	0.0404296	2.33334	0.000367115	0.00852693	up	Il17re
ENSMUSG00000043439	1.48254	1.8372	1.78881	1.0059	0.770605	0.512621	1.14778	0.000792179	0.0146845	up	Epop
ENSMUSG00000043557	1.08024	2.23738	2.74351	4.96674	4.69298	3.46581	-1.11089	0.000380546	0.00871554	down	Mdga1
ENSMUSG00000044006	0.145791	0.280583	0.170125	0.92042	1.50672	1.41608	-2.62815	1.12201e-11	4.31569e-09	down	Cilp2
ENSMUSG00000044338	1.24431	2.13898	1.55554	8.45435	6.64791	11.8733	-2.44228	4.68882e-18	5.90237e-15	down	Aplnr
ENSMUSG00000044349	0.268403	0.200953	0.103357	0	0.0101259	0.0243617	3.22438	2.50831e-06	0.000169427	up	Snhg11
ENSMUSG00000044378	3.93459	3.49914	2.5478	0.532074	1.09903	1.62296	1.60811	2.58608e-05	0.00112575	up	Slc15a5
ENSMUSG00000045246	3.75568	5.46086	8.53861	25.0961	25.3453	18.8013	-1.96161	1.26726e-12	7.01908e-10	down	Kcng4
ENSMUSG00000045382	2.00814	2.80858	2.51676	4.18031	5.55176	5.13388	-1.01646	5.80142e-05	0.00217702	down	Cxcr4
ENSMUSG00000045730	17.1423	13.1978	14.603	3.75685	3.67732	10.4478	1.32814	0.000276955	0.00694746	up	Adrb2
ENSMUSG00000046070	1.7199	1.18874	1.16815	3.28194	2.38426	2.6691	-1.0264	0.000631283	0.0124877	down	Igfals
ENSMUSG00000046470	10.4824	7.45359	10.9635	24.6119	19.3515	16.2554	-1.05839	3.4612e-06	0.000220863	down	Sox18
ENSMUSG00000046828	0.440264	0.365215	0.415041	0.795044	1.16177	0.883439	-1.19865	0.00029807	0.00727933	down	Mettl21e
ENSMUSG00000046997	0	0.0395042	0.026188	0.195426	0.256565	0.244701	-2.92487	0.000124144	0.00380289	down	Spsb4
ENSMUSG00000047330	2.03357	3.82229	2.50809	0.577158	0.801021	1.22772	1.67105	6.75379e-06	0.000386633	up	Kcne4
ENSMUSG00000047343	1.38952	3.66632	2.23248	7.56565	11.7586	5.84826	-1.78398	4.65161e-07	4.18253e-05	down	Mettl21c
ENSMUSG00000047497	0.167535	0.443342	0.223113	1.09576	0.97968	0.953112	-1.82377	2.00537e-07	2.05692e-05	down	Adamts12
ENSMUSG00000048126	1.94046	4.39769	3.09199	8.02546	7.60676	7.02769	-1.26212	1.63396e-06	0.000120348	down	Col6a3
ENSMUSG00000048330	0.99513	1.14146	1.28935	0.473408	0.43002	0.547308	1.22276	5.11878e-08	6.21752e-06	up	Ric3
ENSMUSG00000048373	5.60901	3.69198	4.31984	1.39159	0.915064	1.03524	2.01736	3.64958e-13	2.40647e-10	up	Fgfbp1
ENSMUSG00000048489	20.2518	17.2615	34.1991	6.5133	7.60323	4.06174	1.97823	5.24427e-11	1.64047e-08	up	8430408G22Rik
ENSMUSG00000048490	7.49079	7.29501	8.32762	2.41167	3.36386	5.22077	1.06965	2.35462e-05	0.00105176	up	Nrip1
ENSMUSG00000048546	22.9598	26.2179	39.6299	10.0101	10.1466	13.2923	1.40791	2.43263e-10	5.80769e-08	up	Tob2
ENSMUSG00000048706	0.45689	0.597003	0.430872	1.04499	1.05063	1.46051	-1.24333	0.000394918	0.00899412	down	Lurap1l
ENSMUSG00000049164	2.42833	2.30053	2.61378	0.98887	1.23201	1.21395	1.0894	1.62146e-09	3.11839e-07	up	Zfp518a
ENSMUSG00000049303	0.335483	0.159899	0.227901	0.632815	0.903486	0.449725	-1.42025	0.000940293	0.0166074	down	Syt12
ENSMUSG00000049588	1.59339	2.44426	2.47817	4.91965	4.07758	4.95856	-1.09532	5.16875e-05	0.00196087	down	Ccdc69
ENSMUSG00000050069	0.610697	0.772559	0.956349	6.39084	3.40217	1.67082	-2.27814	1.06897e-07	1.19372e-05	down	Grem2
ENSMUSG00000050335	11.5399	7.78588	8.51631	1.62123	2.39933	2.47392	2.09489	3.13719e-16	2.89604e-13	up	Lgals3
ENSMUSG00000050777	41.694	26.4827	38.1347	14.0367	15.7736	11.9435	1.34769	5.33121e-11	1.64047e-08	up	Tmem37
ENSMUSG00000051041	0.712586	0.770921	0.557517	1.54391	1.41671	1.46076	-1.10391	0.00292654	0.0363116	down	Olfml1
ENSMUSG00000051067	2.78734	3.39276	3.43967	9.57173	8.83275	5.60772	-1.317	2.17538e-08	2.95318e-06	down	Lingo3
ENSMUSG00000051166	0.696232	0.677274	0.619784	0.257202	0.241448	0.345085	1.21144	5.2169e-07	4.66054e-05	up	Eml5
ENSMUSG00000051855	0.311609	0.77081	0.729268	1.97832	1.2248	1.69887	-1.42114	0.000308142	0.00743352	down	Mest
ENSMUSG00000051906	1.4668	5.18282	1.50623	0.592312	0.31828	0.701101	2.31795	2.32506e-05	0.0010453	up	Cd209f
ENSMUSG00000052135	2.01156	3.87239	1.84111	4.66001	5.82918	6.3733	-1.12317	0.000423138	0.00951168	down	Foxo6
ENSMUSG00000052276	11.2304	33.7759	31.3373	3.77181	10.0047	4.31385	2.07546	0.000688492	0.013315	up	Ostn
ENSMUSG00000052430	3.46684	2.86215	2.12224	1.07938	1.09506	1.94982	1.02968	0.000459163	0.0100443	up	Bmpr1b
ENSMUSG00000052496	0.60697	0.777245	0.540181	0.217057	0.289035	0.159504	1.4904	8.30505e-06	0.00046371	up	Pkdrej
ENSMUSG00000052837	15.667	18.6811	8.07598	3.39177	4.73725	4.35612	1.76223	2.09164e-09	3.86173e-07	up	Junb
ENSMUSG00000053040	1.42255	0.720344	0.654253	0.468239	0.270756	0.455794	1.20681	0.00255806	0.0330789	up	Aph1c
ENSMUSG00000053310	3.12838	6.68479	3.07105	0.735017	0.771974	0.755154	2.49419	2.77172e-10	6.50509e-08	up	Nrgn
ENSMUSG00000053477	1.36145	2.1941	2.19463	0.66105	0.668029	1.49673	1.01722	0.00150202	0.0237425	up	Tcf4
ENSMUSG00000053719	2.90833	2.06617	1.24967	0.632244	1.07906	0.470716	1.49946	0.00180323	0.0266808	up	Klk1b26
ENSMUSG00000053963	1.29471	1.08884	0.847863	0.349031	0.226188	0.514692	1.54211	6.34243e-06	0.000369007	up	Stum
ENSMUSG00000053964	2.02526	0.701405	1.23007	0.508646	0.49695	0.499589	1.37679	0.00232759	0.0311403	up	Lgals4
ENSMUSG00000054517	0.626872	0.968536	1.21259	2.46238	2.32708	1.62818	-1.1839	7.55632e-05	0.00262895	down	Trim65
ENSMUSG00000054728	0.101134	0.135158	0.119125	0.367552	0.21546	0.475173	-1.49743	0.000252388	0.00655459	down	Phactr1
ENSMUSG00000054978	6.11437	8.08421	6.05131	15.5874	12.632	15.8314	-1.1201	3.39649e-09	5.66641e-07	down	Kbtbd13
ENSMUSG00000055214	0.30871	0.3422	0.26175	0.0786743	0.0797808	0.0587579	1.93098	4.13896e-08	5.3041e-06	up	Pld5
ENSMUSG00000055980	5.8746	5.81157	6.23478	19.2084	12.8235	12.593	-1.31476	3.74953e-12	1.68186e-09	down	Irs1
ENSMUSG00000056174	0.0636852	0.190724	0.124255	0.201309	0.672734	0.462432	-1.74147	0.00447602	0.048159	down	Col8a2
ENSMUSG00000056367	8.20513	9.31337	7.27564	2.15685	2.92947	2.60476	1.68487	5.12472e-17	5.9135e-14	up	Actr3b
ENSMUSG00000056596	1.29632	1.35655	1.26018	0.347682	0.330386	0.0358586	2.40608	0.00015517	0.00454257	up	Trnp1
ENSMUSG00000056880	0.446917	0.43175	0.658788	1.50523	1.48664	0.859893	-1.30829	0.000252773	0.00655459	down	Gadl1
ENSMUSG00000056973	26.8385	14.3938	11.0289	5.50225	8.20701	8.06158	1.26218	4.34236e-05	0.00169725	up	Ces1d
ENSMUSG00000057716	0.176308	0.142622	0.235361	0.565752	0.632629	0.347485	-1.43139	6.14117e-05	0.00226592	down	Tmem178b
ENSMUSG00000058056	5.12489	5.47313	6.17542	10.9355	13.327	10.1568	-1.03572	4.75801e-11	1.53219e-08	down	Palld
ENSMUSG00000059890	23.2505	12.4803	13.5757	8.14644	9.33508	6.73839	1.02468	1.45717e-05	0.000717228	up	Ube4a
ENSMUSG00000062480	1.19473	1.53594	1.23937	0.338652	0.380209	0.80935	1.36012	0.00176875	0.0263353	up	Acat3
ENSMUSG00000062778	1.35205	1.53587	0.601636	0.15829	0.574313	0.249333	1.79827	0.00260764	0.0335265	up	Chia1
ENSMUSG00000062785	0.329039	0.423513	0.509275	0.854182	0.585294	1.27129	-1.08516	0.00386383	0.0435687	down	Kcnc3
ENSMUSG00000062861	0.700918	0.670433	0.277285	0.1706	0.156058	0.232425	1.51074	0.00118663	0.019904	up	Zfp28
ENSMUSG00000063275	11.1627	14.5802	13.5141	39.9513	35.958	27.5689	-1.39762	9.29178e-14	6.77175e-11	down	Hacd1
ENSMUSG00000065987	0.581227	1.34004	0.610732	0.0517902	0.135986	0	3.55635	9.06724e-06	0.000496261	up	Cd209b
ENSMUSG00000066595	6.64317	3.97477	5.01282	2.66594	1.33333	2.97296	1.16127	0.00014366	0.00427797	up	Flvcr1
ENSMUSG00000068614	23.3053	51.1266	25.3107	727.946	758.557	245.03	-4.11729	4.44577e-13	2.67655e-10	down	Actc1
ENSMUSG00000068742	15.1219	12.9676	14.3672	5.38149	5.55196	9.83498	1.03054	1.4784e-05	0.000723371	up	Cry2
ENSMUSG00000069372	17.7229	9.95129	13.3157	5.7498	4.49782	3.89858	1.53285	1.98166e-09	3.70812e-07	up	Ctxn3
ENSMUSG00000069763	25.0613	13.1658	19.9035	12.212	7.74772	7.5858	1.07665	6.31199e-05	0.00229402	up	Tmem100
ENSMUSG00000070436	14.3	24.1814	12.5094	51.4166	22.3448	37.776	-1.12876	0.000442882	0.00979064	down	Serpinh1
ENSMUSG00000070498	1.78373	1.61985	1.29714	0.0265929	0.0244388	0.104394	4.67315	1.25507e-27	4.37592e-24	up	Tmem132b
ENSMUSG00000070803	5.35601	8.36754	6.41665	21.9467	13.8854	11.4679	-1.23053	2.39764e-05	0.00106411	down	Cited4
ENSMUSG00000071335	1.19984	1.22254	1.44566	3.40194	2.68779	2.90411	-1.21099	1.29476e-05	0.00065353	down	Mfsd4b3
ENSMUSG00000071637	11.5925	8.92146	11.7239	3.68435	3.21699	3.4595	1.63479	6.74081e-22	1.33343e-18	up	Cebpd
ENSMUSG00000072964	0.833825	0.84878	0.917399	0.268136	0.25765	0.33362	1.56415	1.79546e-07	1.8693e-05	up	Bhlhb9
ENSMUSG00000073293	0.885834	1.39713	1.19081	0.431974	0.340271	0.501213	1.42657	0.000929816	0.0165278	up	Nudt10
ENSMUSG00000073295	1.2053	1.21553	1.20869	0.613346	0.615765	0.302802	1.22834	0.000593672	0.012036	up	Nudt11
ENSMUSG00000073409	22.3633	11.8657	9.27871	4.03209	3.24164	8.73297	1.44089	0.00027245	0.00690954	up	H2-Q6
ENSMUSG00000074121	0.635774	1.55793	1.49384	2.50823	2.93789	2.26912	-1.05896	0.00428029	0.0467055	down	Ntf5
ENSMUSG00000074264	20.3088	15.2669	15.0447	3.26606	3.58052	4.89662	2.10507	2.93447e-23	6.77227e-20	up	Amy1
ENSMUSG00000074272	0.546555	0.645779	1.42082	2.27336	2.40748	2.31377	-1.41016	6.25134e-05	0.00228574	down	Ceacam1
ENSMUSG00000074622	13.7543	15.1257	34.542	9.14431	9.43305	7.87452	1.26066	3.76134e-05	0.00151405	up	Mafb
ENSMUSG00000074794	26.9093	24.9525	24.4609	8.22484	9.76294	15.1967	1.20087	6.36985e-08	7.47486e-06	up	Arrdc3
ENSMUSG00000074818	0.531355	0.830306	0.509741	1.5738	1.11133	1.33444	-1.09071	0.000737269	0.0140426	down	Pdzd7
ENSMUSG00000074971	1.5385	1.64088	3.03021	7.12687	7.78969	3.44036	-1.55916	3.21824e-05	0.00133422	down	Fibin
ENSMUSG00000075033	1.10707	0.991745	0.872028	0.374774	0.371254	0.664127	1.05915	0.000701761	0.0135101	up	Nxpe3
ENSMUSG00000075256	0.211004	0.223488	0.0722252	0.0259123	0.0217721	0.044898	2.13041	0.0021272	0.0294346	up	Cerkl
ENSMUSG00000078552	0.896642	0.473743	1.1777	0.299607	0.230759	0.151412	1.8568	0.00322024	0.038809	up	Dcdc2b
ENSMUSG00000078670	2.16472	3.90982	2.60989	0.747144	0.678907	0.409099	2.22411	2.07039e-11	7.35093e-09	up	Fam174b
ENSMUSG00000078713	27.1062	10.952	21.747	45.9661	43.0752	40.2462	-1.11185	0.000167504	0.00480212	down	Tomm5
ENSMUSG00000079022	1.5004	1.45641	2.00327	4.59724	5.06903	3.46723	-1.39941	2.85753e-11	9.89204e-09	down	Col22a1
ENSMUSG00000079164	0.0954932	0.166412	0.220635	0.605994	0.642468	0.241451	-1.56825	0.00352587	0.0409587	down	Tlr5
ENSMUSG00000079168	0.435555	0.92412	0.51232	0.0986131	0	0.164294	2.699	0.000807128	0.0148819	up	Cd209g
ENSMUSG00000089768	4.42825	2.0175	2.40739	1.12281	0.327574	0.810618	1.95509	0.00324574	0.0389124	up	Tmsb15b1
ENSMUSG00000090066	10.9086	14.8647	10.0831	37.4141	31.3989	21.0534	-1.32482	1.07668e-08	1.58604e-06	down	1110002E22Rik
ENSMUSG00000092035	0.403074	0.557953	0.590042	0.20537	0.215696	0.102305	1.51458	9.5239e-05	0.00306692	up	Peg10
ENSMUSG00000094910	0	0.0255123	0.0761064	0.227175	0.25351	0.24089	-2.51355	0.00180241	0.0266808	down	D430019H16Rik
ENSMUSG00000095990	3.94101	3.60785	2.94224	1.06108	1.45734	2.24292	1.13479	0.000257823	0.00664818	up	Zfp97
ENSMUSG00000096696	3.5588	3.42052	3.10409	1.304	1.43427	1.87916	1.12176	2.20863e-06	0.000156835	up	Zfp960
ENSMUSG00000102752	1.18028	0.632576	0.552309	0.0643995	0.0826681	0.193723	2.69145	6.6284e-07	5.73647e-05	up	Gm7694
ENSMUSG00000103472	0.31235	0.792254	0.669629	0.220458	0.154362	0.187583	1.60673	0.000295961	0.00724059	up	Pcdhga7
ENSMUSG00000104713	2.04065	1.96356	2.23356	0.588707	1.28009	1.01108	1.10699	0.000107585	0.00338574	up	Gbp6
ENSMUSG00000112023	0.457286	0.439666	0.242886	0.0906258	0.148062	0.179926	1.38276	0.00318732	0.0385794	up	Lilr4b
ENSMUSG00000115798	0.134217	0.138605	2.06738	6.81388	5.80621	5.01213	-2.89759	0.00252891	0.0329424	down	AC140267.1
ENSMUSG00000116207	9.03283	26.3751	9.23169	5.99514	5.68501	6.27917	1.31215	0.000209311	0.00571546	up	Nnt
ENSMUSG00000116358	2.22601	4.4005	2.0246	0	0.0319922	0	7.12965	7.36347e-10	1.55504e-07	up	AC161165.4

## Sheet: Aged_SOL vs. WT_SOL
Gene_id	FPKM_AGED-1-SOL	FPKM_AGED-2-SOL	FPKM_AGED-3-SOL	FPKM_WT-1-SOL	FPKM_WT-2-SOL	FPKM_WT-3-SOL	log2FC(AGED-SOL/WT-SOL)	pval	padj	regulate	Gene_name
ENSMUSG00000000794	2.25886	2.63772	3.79269	1.06266	0.186927	0.272643	2.48987	0.000970777	0.0213871	up	Kcnn3
ENSMUSG00000000826	4.13711	4.48364	4.43891	5.51983	12.5555	11.1835	-1.16193	2.36971e-05	0.00128934	down	Dnajc5
ENSMUSG00000001119	5.43511	11.7746	8.78384	24.5509	17.6012	20.0332	-1.25745	1.49384e-06	0.000137589	down	Col6a1
ENSMUSG00000001131	0.357444	1.54024	0.447646	4.96293	4.82681	3.50866	-2.48831	3.36655e-06	0.000272652	down	Timp1
ENSMUSG00000001435	1.34496	2.03538	1.72278	4.08543	3.03996	3.32636	-1.02997	1.45622e-06	0.000135007	down	Col18a1
ENSMUSG00000001506	3.43382	10.9913	6.20824	45.4743	28.7758	33.8604	-2.38776	1.37916e-12	7.77404e-10	down	Col1a1
ENSMUSG00000002055	0.613769	0.431881	0.398842	0.188069	0.139983	0.227281	1.33289	0.000530021	0.013883	up	Spag5
ENSMUSG00000002565	0.886399	1.59622	1.2876	0.436657	0.0194451	0.364062	2.16027	0.00147904	0.0287486	up	Scin
ENSMUSG00000002910	10.3119	4.64042	4.04116	1.90122	2.67942	2.09281	1.50481	1.59092e-05	0.000918821	up	Arrdc2
ENSMUSG00000003199	7.17788	6.83404	5.99898	14.7495	13.0673	13.6788	-1.05105	8.72463e-11	3.01373e-08	down	Mpnd
ENSMUSG00000003228	1.61714	2.5705	1.79422	4.59904	4.0904	3.54223	-1.02827	2.67822e-05	0.00143072	down	Grk5
ENSMUSG00000003477	19.7886	21.4002	16.0956	6.65784	3.7723	10.7518	1.43402	1.12784e-05	0.000685067	up	Inmt
ENSMUSG00000003541	28.6609	23.2479	28.017	9.24057	12.2974	16.0344	1.08838	2.93785e-06	0.000242107	up	Ier3
ENSMUSG00000003849	93.5829	77.3802	87.3197	20.951	20.4086	27.1442	1.91423	3.76941e-28	1.06237e-24	up	Nqo1
ENSMUSG00000004098	1.1421	2.6321	2.33937	8.02212	5.99516	2.87065	-1.46141	7.21849e-05	0.00308251	down	Col5a3
ENSMUSG00000005705	4.26922	3.98069	4.76495	0.994406	1.72702	0.630914	1.94739	9.06736e-07	9.51105e-05	up	Agrp
ENSMUSG00000006362	2.37404	3.17969	2.23472	6.77932	5.72154	4.46534	-1.12026	2.46986e-07	2.97481e-05	down	Cbfa2t3
ENSMUSG00000006715	4.65824	4.7485	3.52739	8.5778	8.37916	14.0147	-1.25782	4.42928e-06	0.000330251	down	Gmnn
ENSMUSG00000007888	1.30324	2.98355	1.64075	5.8516	4.77097	2.80229	-1.17534	0.00245801	0.040277	down	Crlf1
ENSMUSG00000008318	1.66931	2.62416	3.80889	6.31887	5.25375	5.0824	-1.03681	0.000243915	0.00788903	down	Relt
ENSMUSG00000010066	0.274594	0.480711	0.543075	0.234499	0.161438	0.201056	1.08315	0.00264721	0.0417743	up	Cacna2d2
ENSMUSG00000010461	1.09943	1.23929	1.10029	0.462546	0.300278	0.814246	1.11009	0.000996995	0.0217487	up	Eya4
ENSMUSG00000015112	1.78637	2.27247	2.31006	1.04765	0.852166	1.14288	1.05832	9.64683e-06	0.000615127	up	Slc25a13
ENSMUSG00000015852	0.356985	0.373829	0.267634	1.80189	0.93695	1.07249	-1.90114	7.18994e-06	0.000488515	down	Fcrls
ENSMUSG00000016200	0.142984	0.090911	0.133258	0.0358797	0.0195494	0.0490996	1.56178	0.0010636	0.0228132	up	Syt14
ENSMUSG00000018405	3.16802	3.68359	3.88084	6.79634	8.57047	6.74102	-1.04051	3.73852e-08	6.42479e-06	down	Mrm1
ENSMUSG00000018593	40.5561	74.0751	55.7751	174.103	157.859	157.136	-1.52098	4.6212e-13	2.96009e-10	down	Sparc
ENSMUSG00000019235	0.393484	0.267276	0.321816	1.07037	0.716038	0.50933	-1.19966	0.00223497	0.0378093	down	Rps6kl1
ENSMUSG00000019851	2.1952	4.42154	3.01099	1.34173	1.62818	1.26874	1.1779	0.000225582	0.00739643	up	Perp
ENSMUSG00000019932	0	0.206856	0.161893	1.91084	0.575485	1.58844	-3.36375	2.58022e-06	0.000223071	down	Kera
ENSMUSG00000019996	1.16504	1.05203	1.47424	0.577614	0.477697	0.604079	1.13931	1.12342e-06	0.000109939	up	Map7
ENSMUSG00000020108	24.3258	23.0575	23.006	7.49043	14.5208	8.25448	1.21686	1.60727e-06	0.00014519	up	Ddit4
ENSMUSG00000020241	2.27307	6.91925	5.16649	14.4458	9.53953	10.0046	-1.24143	0.000166023	0.00593806	down	Col6a2
ENSMUSG00000020256	0.21681	0.150861	0.242195	0.483327	0.509088	0.482694	-1.23402	8.91585e-05	0.003657	down	Aldh1l2
ENSMUSG00000020261	2.05927	1.97002	1.98846	0.66696	1.17129	0.667402	1.25404	3.52247e-06	0.000278285	up	Slc36a1
ENSMUSG00000020340	17.0759	22.5457	21.5979	6.04145	6.46539	5.63114	1.7533	7.98534e-30	2.81323e-26	up	Cyfip2
ENSMUSG00000020604	1.27988	1.39461	1.21396	0.303025	0.544938	0.477237	1.53178	9.84735e-07	9.98338e-05	up	Arsg
ENSMUSG00000020674	2.05208	3.55141	2.77814	4.91764	4.60881	7.68974	-1.03582	6.68962e-05	0.00291858	down	Pxdn
ENSMUSG00000020811	0.647852	1.21016	0.695433	1.64482	2.28529	2.01261	-1.20909	8.95306e-05	0.003657	down	Wscd1
ENSMUSG00000020846	5.24197	11.5155	6.88818	29.328	30.2538	17.9554	-1.71204	6.01904e-09	1.28516e-06	down	Rflnb
ENSMUSG00000020893	16.3046	19.0964	23.8504	3.12611	2.68226	6.42218	2.27355	7.99478e-14	6.57014e-11	up	Per1
ENSMUSG00000020908	12.9372	14.043	16.1914	2.52374	2.9413	2.96766	2.3519	2.43558e-51	3.43222e-47	up	Myh3
ENSMUSG00000020990	4.56831	4.29805	4.3265	1.17218	1.24289	1.7875	1.64343	1.25715e-10	4.21805e-08	up	Cdkl1
ENSMUSG00000021256	1.31287	2.79458	2.7312	5.67812	5.17191	3.43247	-1.05918	0.000977824	0.0214969	down	Vash1
ENSMUSG00000021260	1.78511	2.47562	1.8706	0.885755	0.723611	0.656117	1.42444	1.92457e-09	5.21557e-07	up	Hhipl1
ENSMUSG00000021313	0.0275626	0.0630697	0.0769258	0.0104967	0.0101278	0.00647477	1.79073	1.44093e-05	0.000846067	up	Ryr2
ENSMUSG00000021314	2.08546	2.21858	2.33895	0.400442	0.206063	0.499897	2.55386	6.50532e-16	8.3339e-13	up	Amph
ENSMUSG00000021367	1.53957	2.24901	1.67255	4.4268	6.03878	2.40278	-1.23201	0.00046779	0.0127015	down	Edn1
ENSMUSG00000021453	36.8012	35.121	44.4178	11.3357	18.1957	16.2322	1.3455	3.0299e-10	9.28202e-08	up	Gadd45g
ENSMUSG00000021597	3.40025	2.49408	2.50574	1.2718	1.27916	1.37202	1.09261	1.86706e-07	2.34916e-05	up	Slf1
ENSMUSG00000021612	0.170631	0.192154	0.186377	0.410412	0.706178	0.771529	-1.72765	2.18574e-05	0.00121266	down	Slc6a18
ENSMUSG00000021763	1.7791	1.80171	2.39093	0.730334	0.556941	0.775385	1.52004	7.26526e-12	3.41273e-09	up	BC067074
ENSMUSG00000021765	4.90368	4.48706	5.3017	1.66446	2.15184	2.1468	1.29664	7.19691e-11	2.60048e-08	up	Fst
ENSMUSG00000021815	0.825684	0.374515	1.95925	0.289622	0.0798409	0.189588	2.43684	0.000512091	0.0135173	up	Mss51
ENSMUSG00000021950	2.65916	2.22018	1.44988	0.897491	0.666909	0.793228	1.41327	7.49288e-05	0.00319002	up	Anxa8
ENSMUSG00000021991	0.254802	0.324516	0.208393	0.0808639	0.147127	0.100778	1.18854	0.00280725	0.0435681	up	Cacna2d3
ENSMUSG00000021994	0.253587	0.431057	0.71864	1.11382	1.22625	1.29694	-1.35528	6.58406e-05	0.00288145	down	Wnt5a
ENSMUSG00000022037	8.66945	12.8028	10.2769	22.5969	33.23	19.982	-1.25486	5.90899e-08	9.79642e-06	down	Clu
ENSMUSG00000022096	0.997785	1.66662	1.08338	4.05467	3.93183	3.14062	-1.56235	6.45298e-11	2.39304e-08	down	Hr
ENSMUSG00000022425	8.79483	10.4217	9.52674	4.22264	3.16857	5.46973	1.15837	7.57608e-08	1.22715e-05	up	Enpp2
ENSMUSG00000022440	1.36562	2.69678	1.78642	4.57625	3.98196	4.62227	-1.16809	2.33211e-05	0.00128375	down	C1qtnf6
ENSMUSG00000022483	0	0.0153077	0	0.149852	0.0473189	0.126767	-2.96567	0.000105659	0.00414747	down	Col2a1
ENSMUSG00000022510	1.0308	0.989238	0.923779	0.522214	0.392664	0.49191	1.04947	3.40057e-06	0.000273364	up	Trp63
ENSMUSG00000022591	0.421789	0.601655	0.553382	1.11549	1.89082	0.75492	-1.23845	0.00310391	0.0466812	down	Gm9747
ENSMUSG00000022602	0.259577	2.61503	1.75544	0.189472	0.219376	0.662043	2.08167	0.00255729	0.0408938	up	Arc
ENSMUSG00000022679	0.464297	0.570723	0.551257	0.247815	0.232643	0.233719	1.11896	0.00256291	0.0408938	up	Mpv17l
ENSMUSG00000022797	3.07275	10.3095	11.1141	55.8553	57.3305	51.6924	-2.74926	1.6154e-07	2.14243e-05	down	Tfrc
ENSMUSG00000022860	1.59952	2.14209	1.68726	4.82571	2.83183	3.56923	-1.04412	4.58422e-05	0.00220481	down	Chodl
ENSMUSG00000022952	0.587076	0.6181	0.537765	0.195896	0.295844	0.285955	1.13426	1.1834e-05	0.000715731	up	Runx1
ENSMUSG00000023000	0.135291	0.0696885	0.574454	0.94459	1.31903	0.684057	-1.8792	0.00249608	0.0407115	down	Dhh
ENSMUSG00000023169	0.262422	0.11903	0.210859	0.669179	0.48213	0.312092	-1.2629	0.000497262	0.0132952	down	Slc38a1
ENSMUSG00000023336	14.0246	16.7783	20.6817	36.8996	41.1697	29.208	-1.05869	1.43155e-07	1.99736e-05	down	Wfdc1
ENSMUSG00000023828	0.838631	0.538852	0.835342	2.10041	2.47355	1.18659	-1.36838	8.70261e-05	0.00360698	down	Slc22a3
ENSMUSG00000023992	0.344942	0.419566	0.200925	0.112016	0.0825335	0.129219	1.49252	0.00228624	0.0384694	up	Trem2
ENSMUSG00000024042	7.01877	25.3014	22.1181	7.10113	7.07132	4.98239	1.50545	3.65178e-05	0.00182237	up	Sik1
ENSMUSG00000024180	0.687234	1.05518	0.819675	0.312611	0.210435	0.284441	1.62998	1.11888e-05	0.000683254	up	Tmem8
ENSMUSG00000024186	0.499963	0.398071	0.337536	0.0419123	0.131717	0.0569825	2.27982	2.44303e-05	0.00131905	up	Rgs11
ENSMUSG00000024330	0.203289	0.652453	0.286803	1.40829	1.01163	1.84003	-1.87132	6.1763e-06	0.000435182	down	Col11a2
ENSMUSG00000024352	6.60588	5.46253	5.52015	3.28139	2.50269	1.81755	1.20703	6.93658e-05	0.00299579	up	Spata24
ENSMUSG00000024440	1.11395	1.08269	0.661187	2.77828	3.02414	2.06266	-1.45097	7.72762e-08	1.23692e-05	down	Pcdh12
ENSMUSG00000024524	8.59504	5.69379	4.95322	0.493962	0.597228	0.841282	3.29577	1.08034e-31	5.07472e-28	up	Gnal
ENSMUSG00000024727	0.755971	0.46018	0.418835	0.154784	0.129929	0.11048	1.96932	3.27242e-07	3.87521e-05	up	Trpm6
ENSMUSG00000024736	1.49188	2.47464	2.07945	4.35092	4.65064	3.93982	-1.09415	1.16765e-06	0.000112702	down	Tmem132a
ENSMUSG00000024803	8.40733	16.1397	12.7731	5.47898	5.81506	6.00491	1.10793	6.7399e-06	0.000467875	up	Ankrd1
ENSMUSG00000024871	1.14035	1.79958	1.28507	0.241267	0.346774	0.334302	2.15961	8.71914e-10	2.50755e-07	up	Doc2g
ENSMUSG00000024939	7.81055	9.03081	14.185	3.87436	5.08876	5.9471	1.05569	0.000227464	0.00743717	up	Fam89b
ENSMUSG00000025129	157.985	211.897	327.06	682.171	677.855	292.997	-1.24596	0.000114928	0.00443717	down	Ppp1r27
ENSMUSG00000025161	2.00694	1.85797	3.4918	10.1624	6.06405	6.7551	-1.63935	7.12594e-09	1.49879e-06	down	Slc16a3
ENSMUSG00000025453	3.82837	2.62724	1.48484	1.16666	1.16433	1.52884	1.03496	0.00134945	0.0271332	up	Nnt
ENSMUSG00000025586	4.68506	4.70281	4.47713	2.08459	2.02408	2.36314	1.09565	8.7683e-11	3.01373e-08	up	Cpeb1
ENSMUSG00000025900	1.72744	2.29475	2.77224	0.969612	0.97343	0.990696	1.20329	2.41012e-09	6.28952e-07	up	Rp1
ENSMUSG00000025930	0.592184	0.67614	0.468393	1.4837	1.83239	1.14008	-1.34441	0.000104205	0.00410183	down	Msc
ENSMUSG00000025981	6.53152	8.87804	10.7192	2.86162	3.79872	6.25149	1.01525	0.000542782	0.0140863	up	Coq10b
ENSMUSG00000026012	1.10824	0.947575	0.95078	0.415471	0.323871	0.456735	1.30841	7.11207e-07	7.65347e-05	up	Cd28
ENSMUSG00000026042	1.04662	3.56514	2.13743	6.16258	5.22598	4.56186	-1.23712	0.000316412	0.00956842	down	Col5a2
ENSMUSG00000026043	3.70247	14.3517	10.4682	44.0221	36.4147	30.3845	-1.95694	0.000325895	0.00979213	down	Col3a1
ENSMUSG00000026077	0.0662514	0.0492205	0.100749	1.17743	0.858122	0.127841	-3.15514	2.63443e-06	0.000225124	down	Npas2
ENSMUSG00000026090	0.648893	0.385668	0.660184	0.277885	0.109163	0.125934	1.66741	0.000330071	0.00985458	up	2010300C02Rik
ENSMUSG00000026135	0.733776	1.31666	0.702649	2.69021	1.87453	1.40947	-1.10929	0.00035358	0.0103589	down	Zfp142
ENSMUSG00000026253	0.486066	0.220918	0.722968	0.018148	0.0280162	0.0639678	3.38106	1.30216e-07	1.83501e-05	up	Chrng
ENSMUSG00000026303	0.33329	0.321346	0.280914	0.112824	0.0925302	0.0845075	1.5939	0.000182816	0.00637682	up	Mlph
ENSMUSG00000026414	1.96027	1.71568	1.93026	0.766675	0.992993	0.810711	1.116	1.68224e-08	3.20353e-06	up	Tnnt2
ENSMUSG00000026819	2.43246	5.294	4.70216	1.7137	1.51686	2.67247	1.0703	0.000520471	0.0136837	up	Slc25a25
ENSMUSG00000026824	0.943406	0.425055	0.577126	0.0482902	0.0447293	0.0102128	3.89027	4.56178e-13	2.96009e-10	up	Kcnj3
ENSMUSG00000026826	0.625593	2.78284	1.455	0.514958	0.466929	0.400202	1.79302	0.00010227	0.00403693	up	Nr4a2
ENSMUSG00000026837	1.84595	4.21634	2.41796	7.69738	6.02047	5.5863	-1.18388	3.06636e-05	0.00160041	down	Col5a1
ENSMUSG00000026885	1.92268	0.779409	0.959622	0.456855	0.514466	0.516184	1.28259	0.00103579	0.0224559	up	Ttll11
ENSMUSG00000026890	0.908302	0.377893	0.330913	0.995803	1.43817	1.34673	-1.21012	0.00298374	0.0458026	down	Lhx6
ENSMUSG00000026893	1.76908	1.81928	2.91515	0.982512	0.923747	1.24205	1.0396	0.000331126	0.00986519	up	Gca
ENSMUSG00000026991	6.10405	5.78072	4.58714	12.0555	14.5406	6.56996	-1.00838	0.000256954	0.0081923	down	Pkp4
ENSMUSG00000027004	1.04186	1.12189	1.40345	4.44229	3.92735	5.7011	-1.97083	1.55344e-16	2.1891e-13	down	Frzb
ENSMUSG00000027188	1.35186	1.78246	0.892287	0.71643	0.525672	0.687107	1.05	0.000631941	0.0156508	up	Pamr1
ENSMUSG00000027217	0.451363	0.637495	0.423732	1.0751	1.60859	0.915349	-1.23423	3.2845e-05	0.00169543	down	Tspan18
ENSMUSG00000027377	2.74925	3.23276	3.92074	7.09301	7.71827	5.20383	-1.01298	2.15956e-05	0.00120287	down	Mall
ENSMUSG00000027438	2.39712	1.85281	1.65907	0.542883	0.835327	0.944186	1.33609	9.78739e-07	9.98338e-05	up	Napb
ENSMUSG00000027536	0.731614	1.04033	0.82194	0.357016	0.274611	0.398642	1.30727	3.38481e-07	3.9749e-05	up	Chmp4c
ENSMUSG00000027559	1334.38	980.21	1119.31	526.995	446.416	473.806	1.24655	2.25854e-14	2.12182e-11	up	Car3
ENSMUSG00000027832	0.295871	0.483588	0.412881	1.01409	0.674045	1.11206	-1.21126	0.00264144	0.0417743	down	Ptx3
ENSMUSG00000027894	0.76397	0.86685	1.16247	0.220412	0.300568	0.341839	1.66094	1.11604e-09	3.08377e-07	up	Slc6a17
ENSMUSG00000027932	0.308885	0.37635	0.431042	0.656786	0.953392	1.05731	-1.23466	0.0021066	0.0364248	down	Slc27a3
ENSMUSG00000027966	0.0684933	0.166536	0.0289639	0.600732	0.199053	0.478517	-2.15384	0.000113313	0.00438682	down	Col11a1
ENSMUSG00000028007	1.3361	1.53451	1.51968	0.577656	0.60716	0.619499	1.2689	9.73821e-10	2.74462e-07	up	Snx7
ENSMUSG00000028017	5.33123	3.14978	4.76205	1.53669	1.39389	2.08787	1.39459	1.37169e-08	2.71423e-06	up	Egf
ENSMUSG00000028031	18.0444	10.2218	10.3535	3.24902	2.24291	5.77159	1.77496	2.22498e-07	2.70297e-05	up	Dkk2
ENSMUSG00000028037	0.297783	0.0961883	0.143612	0.653312	0.680303	0.495317	-1.71157	8.3958e-05	0.00351079	down	Ifi44
ENSMUSG00000028211	3.59078	4.4723	3.83696	1.19791	1.74272	2.90769	1.02112	0.00064082	0.0157875	up	Trp53inp1
ENSMUSG00000028280	1.00666	0.856197	0.658293	0.132196	0.10204	0	3.27125	2.81173e-06	0.000233076	up	Gabrr1
ENSMUSG00000028339	1.5998	6.65215	4.02044	17.8889	14.6685	14.1013	-1.92414	0.000516617	0.0136078	down	Col15a1
ENSMUSG00000028373	3.7124	3.96116	3.44112	1.05121	0.711455	1.46601	1.774	4.55022e-11	1.78332e-08	up	Astn2
ENSMUSG00000028427	4.77013	7.38799	3.9759	11.4162	14.5686	10.6124	-1.18013	4.40816e-06	0.000330251	down	Aqp7
ENSMUSG00000028545	2.60111	1.7028	2.76517	0.430689	0.72029	0.657839	1.94885	3.31119e-08	5.90649e-06	up	Bend5
ENSMUSG00000028584	3.68764	3.24703	4.50827	7.49865	8.53157	10.668	-1.22013	3.36196e-08	5.92209e-06	down	Lrrc38
ENSMUSG00000028836	0.812674	1.18437	1.47385	3.50475	1.80805	3.20544	-1.2879	6.95162e-05	0.00299579	down	Slc30a2
ENSMUSG00000028927	39.4468	28.2103	33.2419	18.1302	16.7747	9.57781	1.18105	1.34068e-06	0.000125118	up	Padi2
ENSMUSG00000028989	3.95475	9.39107	5.4365	2.62691	1.37882	2.96298	1.42652	0.000108302	0.00422766	up	Angptl7
ENSMUSG00000029009	0.379677	1.14442	0.729731	3.51499	1.35127	1.18678	-1.41334	0.00169807	0.0316707	down	Mthfr
ENSMUSG00000029053	1.91536	1.60868	1.50551	0.243144	0.364589	0.122232	2.73501	6.97811e-15	7.56427e-12	up	Prkcz
ENSMUSG00000029054	0.400213	0.410114	0.375288	0.0700754	0.121702	0	2.4545	0.00181992	0.0328807	up	Gabrd
ENSMUSG00000029223	23.9468	25.2577	17.1022	8.44074	13.0424	10.7694	1.03905	7.06726e-06	0.000483456	up	Uchl1
ENSMUSG00000029321	1.62516	2.23159	1.29669	0.711394	0.302012	0.677029	1.59114	0.00015484	0.00556633	up	Slc10a6
ENSMUSG00000029330	2.38723	2.37671	2.37874	0.358027	0.40713	0.716618	2.24627	1.43741e-13	1.0661e-10	up	Cds1
ENSMUSG00000029334	1.13804	1.0673	1.26393	0.328335	0.287832	0.743988	1.33181	0.000457147	0.012509	up	Prkg2
ENSMUSG00000029361	0.861059	0.528686	1.59652	2.91558	2.37949	2.46931	-1.36967	3.73168e-05	0.00185165	down	Nos1
ENSMUSG00000029381	0.39835	0.398752	0.285071	0.165392	0.105653	0.118605	1.40612	5.8084e-06	0.000411316	up	Shroom3
ENSMUSG00000029452	1.69039	1.14369	1.43033	0.506096	0.507841	0.46381	1.51007	1.74766e-07	2.23891e-05	up	Tmem116
ENSMUSG00000029641	1.15626	0.903206	1.22936	3.2082	3.8602	2.03992	-1.46126	8.95287e-05	0.003657	down	Rasl11a
ENSMUSG00000029661	2.7843	9.97082	6.17638	23.9065	15.9657	21.3128	-1.69082	1.2398e-06	0.000118049	down	Col1a2
ENSMUSG00000029675	2.68984	4.18748	3.57636	10.7133	11.6516	5.30755	-1.40187	9.1115e-07	9.51105e-05	down	Eln
ENSMUSG00000029718	3.40409	7.18611	4.93155	12.1602	9.28202	9.88431	-1.01169	0.000111997	0.00434784	down	Pcolce
ENSMUSG00000029771	0.86045	0.990343	1.75932	2.50533	2.19813	3.47425	-1.173	0.000430118	0.0119551	down	Irf5
ENSMUSG00000029816	1.07809	2.05985	1.16817	0.568307	0.322286	0.764473	1.3636	0.000209353	0.00710891	up	Gpnmb
ENSMUSG00000030098	0.88179	0.687868	0.767557	1.50955	1.08108	2.13972	-1.00787	0.000288648	0.00884268	down	Grip2
ENSMUSG00000030256	6.40016	7.30957	5.53082	1.5065	1.70522	4.22035	1.36875	7.93748e-05	0.00335003	up	Bhlhe41
ENSMUSG00000030283	0.339803	0.378678	0.224935	0.043136	0.0343365	0.116885	2.11726	1.71345e-05	0.000977566	up	St8sia1
ENSMUSG00000030653	3.36467	5.17324	3.78672	12.6008	8.91151	6.67836	-1.1917	5.58716e-06	0.000397648	down	Gm45837
ENSMUSG00000030683	0.141364	0.442504	0.384425	0.813523	0.928066	0.898203	-1.41919	0.00065673	0.016095	down	Sez6l2
ENSMUSG00000030732	0.379418	0.186848	0.403405	0.722473	1.21093	0.6039	-1.36073	0.00210185	0.0364248	down	Chrdl2
ENSMUSG00000030862	1.02152	2.93876	1.2532	5.20339	2.51078	4.60923	-1.23631	0.00175079	0.0322828	down	Cpxm2
ENSMUSG00000030911	2.84026	3.83503	4.91988	0.822803	1.33801	1.86722	1.5184	6.68725e-06	0.000466519	up	Zp2
ENSMUSG00000030972	0.960837	0.794534	0.553072	0.0795472	0.0767515	0.161223	2.75037	3.42112e-09	8.03508e-07	up	Acsm5
ENSMUSG00000031111	1.26568	2.25676	2.08226	0.554487	1.11718	0.780242	1.18289	0.000224931	0.00739643	up	Igsf1
ENSMUSG00000031149	1.48156	3.62793	1.22989	5.99961	6.29323	3.48037	-1.31099	0.00255442	0.0408938	down	Praf2
ENSMUSG00000031167	22.9714	24.8213	20.6877	9.10202	10.0482	14.9474	1.00538	2.30503e-06	0.000200509	up	Rbm3
ENSMUSG00000031298	0.458555	0.933789	0.688589	0.324454	0.209928	0.136227	1.5912	0.000170739	0.00606058	up	Adgrg2
ENSMUSG00000031502	10.9184	23.3604	18.0122	88.3002	70.9298	48.9426	-1.99253	1.04905e-12	6.15965e-10	down	Col4a1
ENSMUSG00000031503	11.9407	25.4092	16.717	70.9083	59.8488	40.2525	-1.66071	2.87829e-09	7.37471e-07	down	Col4a2
ENSMUSG00000031790	2.97002	3.60474	3.65112	7.48921	10.7512	5.65458	-1.22207	4.8127e-07	5.4694e-05	down	Mmp15
ENSMUSG00000031980	1.27988	1.25951	1.38139	3.50249	3.53102	1.98562	-1.19564	0.000143192	0.00525483	down	Agt
ENSMUSG00000031994	0.8859	1.02239	0.467788	4.38374	4.94919	2.6497	-2.31979	4.0016e-12	2.01395e-09	down	Adamts8
ENSMUSG00000032010	64.7601	59.9425	83.3537	29.8928	32.323	38.06	1.05278	2.11655e-09	5.62763e-07	up	Usp2
ENSMUSG00000032035	2.27966	5.98719	4.80037	9.40661	9.64247	8.5928	-1.07916	0.000177131	0.00622478	down	Ets1
ENSMUSG00000032515	3.38157	7.23131	8.82954	2.26962	3.33305	2.14695	1.32366	5.93691e-05	0.00268987	up	Csrnp1
ENSMUSG00000032839	0.711505	0.584399	0.498566	0.310479	0.319539	0.212243	1.06465	0.000423972	0.0118746	up	Trpc1
ENSMUSG00000033059	9.54574	8.40481	6.08137	3.60286	2.72844	4.1642	1.19287	4.56737e-07	5.27569e-05	up	Pygb
ENSMUSG00000033268	0.489645	0.291019	0.237197	0.0765015	0.121791	0.0606717	1.85848	0.000242098	0.00786093	up	Duox1
ENSMUSG00000033538	1.19777	0.756389	0.956655	0.305458	0.330089	0.437849	1.41427	5.52226e-05	0.00254313	up	Casp4
ENSMUSG00000033768	0.393546	0.264635	0.234351	0.103928	0.135108	0.123393	1.23317	0.000151382	0.00549164	up	Nrxn2
ENSMUSG00000033948	0.454906	0.553418	0.356064	0.0721844	0.0835769	0.104954	2.26195	4.3471e-08	7.38065e-06	up	Zswim5
ENSMUSG00000034435	1.91019	1.86066	2.25933	0.665157	0.955357	0.738975	1.34266	6.3521e-07	6.99327e-05	up	Tmem30b
ENSMUSG00000034457	4.51923	3.45057	4.36675	1.96217	1.79174	2.12912	1.06447	1.38678e-08	2.71423e-06	up	Eda2r
ENSMUSG00000034472	3.66031	2.48735	3.87103	1.03873	0.642649	1.0984	1.83848	5.25339e-10	1.57512e-07	up	Rasd2
ENSMUSG00000034640	5.91776	8.41424	7.19937	2.14966	3.03087	3.97186	1.23151	9.69308e-07	9.97043e-05	up	Tiparp
ENSMUSG00000034647	1.05155	1.79915	1.4483	0.614921	0.638494	0.777513	1.07074	8.40489e-06	0.000545814	up	Ankrd12
ENSMUSG00000034780	1.07587	1.77077	1.09567	0.520914	0.613263	0.745246	1.05684	0.000333168	0.00990508	up	B3galt1
ENSMUSG00000034795	2.07876	2.1265	3.57601	0.748522	0.264404	0.764685	2.11147	1.21897e-06	0.000116855	up	Ccdc122
ENSMUSG00000034845	9.54468	9.73168	6.3446	22.2176	14.2047	15.6938	-1.02355	3.39109e-05	0.00174406	down	Plvap
ENSMUSG00000034858	18.9444	13.1356	15.478	4.7999	6.18128	9.15212	1.23887	9.23884e-07	9.57307e-05	up	Fam214a
ENSMUSG00000034880	42.487	37.1788	45.2332	82.9349	93.286	76.292	-1.01542	2.45214e-10	7.67902e-08	down	Mrpl34
ENSMUSG00000035566	0.0916241	0.20875	0.111467	0.298532	0.300759	0.491968	-1.34352	0.000565599	0.0145117	down	Pcdh17
ENSMUSG00000035863	4.01323	5.90476	3.06781	9.94419	11.8591	5.99936	-1.09651	0.000216392	0.00723011	down	Palm
ENSMUSG00000035914	2.49468	4.08067	3.8034	1.62473	1.16376	2.3514	1.00959	0.000922244	0.0205963	up	Cd276
ENSMUSG00000036040	0.0645304	0.194718	0.259318	0.636436	0.569077	0.389802	-1.56698	0.000511601	0.0135173	down	Adamtsl2
ENSMUSG00000036181	312.654	220.381	225.365	87.2861	89.0624	183.968	1.07363	0.000213177	0.00720404	up	Hist1h1c
ENSMUSG00000036242	1.85735	1.66859	1.88963	0.334112	0.345957	0.327451	2.39195	2.64932e-36	1.86671e-32	up	3632451O06Rik
ENSMUSG00000036390	13.9902	10.1732	10.0923	2.94091	3.05794	5.61581	1.55794	1.16241e-07	1.68873e-05	up	Gadd45a
ENSMUSG00000036412	0.266731	0.578639	0.372218	1.05812	0.980097	0.930924	-1.26541	0.001157	0.0240986	down	Arsi
ENSMUSG00000036564	2.70833	3.15673	2.08324	1.53375	0.601869	1.45857	1.13842	0.000917004	0.0205265	up	Ndrg4
ENSMUSG00000036819	0.758394	0.798756	1.10541	2.47409	1.88922	1.43722	-1.11465	2.60253e-05	0.0013998	down	Jmjd4
ENSMUSG00000037086	1.00084	1.01974	0.716233	0	0.0525367	0	5.06705	2.19676e-06	0.000193479	up	Prr32
ENSMUSG00000037169	0.313075	0.458033	0.508412	1.09293	0.955706	0.969826	-1.21904	0.000244083	0.00788903	down	Mycn
ENSMUSG00000037196	3.53351	3.63024	4.19039	1.15343	2.31853	1.67707	1.13627	0.000281757	0.0086813	up	Pacrg
ENSMUSG00000037411	10.6151	13.549	9.96997	3.22913	2.87366	4.10852	1.73808	4.49671e-17	7.92096e-14	up	Serpine1
ENSMUSG00000037447	2.32236	1.91247	2.12159	1.1949	0.85567	0.458695	1.3306	9.45311e-06	0.000605515	up	Arid5a
ENSMUSG00000037705	0.273039	0.490022	0.172407	1.36264	1.41245	1.27202	-2.07825	4.2964e-09	9.64815e-07	down	Tecta
ENSMUSG00000037754	0.803037	1.69316	0.934251	2.49441	2.41993	2.03849	-1.01286	0.000356426	0.0103991	down	Ppp1r16b
ENSMUSG00000037996	0.623545	0.453602	0.655396	0.140171	0.155133	0.24631	1.62455	1.49483e-07	2.06521e-05	up	Slc24a2
ENSMUSG00000038217	0.98371	0.791735	1.17329	2.23736	2.86157	3.2462	-1.49141	1.09697e-06	0.000108652	down	Tlcd2
ENSMUSG00000038533	1.93107	0.463452	0.403746	0.346453	0.23596	0.357117	1.54456	0.00309597	0.0466116	up	Cbfa2t2
ENSMUSG00000038550	5.1416	7.88485	6.36688	0.222763	0.373984	1.27201	3.35466	8.9023e-12	3.92035e-09	up	Ciart
ENSMUSG00000038594	20.3648	14.2328	17.6882	6.85872	6.0134	12.0278	1.06937	5.99361e-05	0.00268987	up	Cep85l
ENSMUSG00000038623	1.21957	1.32225	1.7647	3.75985	4.27938	3.77342	-1.44938	2.364e-13	1.66567e-10	down	Tm6sf1
ENSMUSG00000038732	0.683139	0.650925	0.698392	1.5417	1.9683	1.14263	-1.18295	6.86775e-05	0.00297786	down	Mboat1
ENSMUSG00000038811	2.09268	2.14834	2.26906	5.55455	5.94964	3.02192	-1.15424	0.000109033	0.00424445	down	Gngt2
ENSMUSG00000039208	6.00398	7.62757	5.80044	12.3535	18.6235	11.1153	-1.11393	7.02809e-06	0.000483121	down	Metrnl
ENSMUSG00000039316	4.01696	6.24094	2.89357	11.4734	10.6299	7.4379	-1.16568	4.84242e-05	0.00228225	down	Rftn1
ENSMUSG00000039323	0.257778	0.268117	0.199846	1.28166	2.16277	0.562297	-2.41722	1.9058e-05	0.00107426	down	Igfbp2
ENSMUSG00000039457	0.47775	0.667111	0.733215	0.18998	0.152283	0.355425	1.39073	0.000315936	0.00956842	up	Ppl
ENSMUSG00000039556	1.57073	1.32712	1.48222	0.61089	0.46965	0.661482	1.3154	1.20535e-07	1.71574e-05	up	Ppp1r3f
ENSMUSG00000039754	1.19947	0.857713	0.523074	1.93901	2.30013	1.57238	-1.16215	0.00211857	0.0365869	down	Alkbh4
ENSMUSG00000039899	2.46144	4.3017	2.45857	8.90192	5.56525	4.82261	-1.06229	0.000437751	0.0120957	down	Fgl2
ENSMUSG00000040205	1.81146	1.40068	2.59267	0.859537	1.04689	0.897104	1.04208	0.00161214	0.0306438	up	Cuzd1
ENSMUSG00000040537	0.602832	1.01571	0.922176	0.217642	0.207284	0.382335	1.61842	1.65139e-07	2.15476e-05	up	Adam22
ENSMUSG00000040631	2.35148	4.01519	1.66419	8.50989	11.3519	7.33323	-1.75593	3.00128e-08	5.49273e-06	down	Dok4
ENSMUSG00000040640	0.25695	0.0727226	0.102156	0.031065	0.0359678	0.0164246	2.02521	0.000616732	0.0153823	up	Erc2
ENSMUSG00000040690	0.517261	1.01313	0.546838	1.9102	1.36934	1.29401	-1.1274	0.000372516	0.0107686	down	Col16a1
ENSMUSG00000040729	0.567295	0.413801	0.528995	0.0654679	0.202134	0.155764	1.76427	0.000192896	0.00664617	up	Cep126
ENSMUSG00000040896	0.157265	0.28533	0.183624	0	0.045621	0.0416655	2.48414	0.000374441	0.0107686	up	Kcnd3
ENSMUSG00000040966	1.18185	1.29336	1.08741	0.154791	0.11029	0.100727	3.18216	2.9119e-12	1.57825e-09	up	Slc22a2
ENSMUSG00000041653	0.205045	0.624575	0.293473	1.93593	1.22433	1.30741	-1.96367	0.000154709	0.00556633	down	Pnpla3
ENSMUSG00000041912	0.878537	0.890738	1.03089	0.516623	0.265849	0.195106	1.49	5.55725e-05	0.0025509	up	Tdrkh
ENSMUSG00000041957	1.69513	1.64983	1.41968	0.808122	0.647349	0.839634	1.04412	5.34496e-06	0.000384021	up	Pkp2
ENSMUSG00000042045	101.178	75.7364	71.6516	30.285	48.2278	35.7219	1.12142	4.73632e-07	5.42636e-05	up	Sln
ENSMUSG00000042377	0.250248	0.184148	0.136446	0.0226911	0.0218936	0.0679842	2.07533	0.000476335	0.0128839	up	Fam83g
ENSMUSG00000042436	1.01152	2.95689	1.62502	5.37209	4.96079	4.58609	-1.41052	8.09933e-05	0.0033969	down	Mfap4
ENSMUSG00000042487	1.08893	1.33333	1.9804	4.2873	4.66911	1.92882	-1.3001	0.000154828	0.00556633	down	Leo1
ENSMUSG00000042826	0.651713	0.720461	0.503696	1.67117	1.78166	1.05854	-1.25268	0.000187553	0.00650983	down	Fgf11
ENSMUSG00000042834	6.06275	14.6951	11.084	35.1544	38.2429	52.804	-1.98572	8.19687e-12	3.72614e-09	down	Nrep
ENSMUSG00000042851	3.52803	3.39494	2.04886	0.777538	0.596739	1.84172	1.47156	0.000195515	0.00667119	up	Zc3h6
ENSMUSG00000043155	2.50726	1.56862	1.2434	3.12698	4.29933	3.73467	-1.06492	0.00105064	0.022604	down	Hpdl
ENSMUSG00000043251	0.494208	0.261804	0.261408	1.00924	0.757963	0.685034	-1.2448	0.00166482	0.0311976	down	Exoc3l
ENSMUSG00000044006	0.294307	0.776212	0.197452	2.17158	0.973281	2.29014	-2.07396	3.06149e-05	0.00160041	down	Cilp2
ENSMUSG00000044338	1.85564	4.10557	1.5659	8.84378	12.5176	19.805	-2.44661	5.77257e-11	2.19857e-08	down	Aplnr
ENSMUSG00000044447	0.339086	0.354624	0.443321	0.093126	0.126992	0.124735	1.63845	2.53466e-08	4.6998e-06	up	Dock5
ENSMUSG00000044676	1.79368	1.29092	1.69904	0.89837	0.896355	0.569107	1.00781	0.000151123	0.00549164	up	Zfp612
ENSMUSG00000044952	0.668852	1.2403	0.842424	2.20757	2.04479	1.75976	-1.11915	0.000254428	0.00814863	down	Kctd21
ENSMUSG00000044976	0.0212003	0.160654	0.159301	0.0201843	0	0.0142291	2.52659	0.00212716	0.0366006	up	Wdr72
ENSMUSG00000045246	0.333589	1.3507	1.29061	7.95994	7.69168	5.44351	-2.81357	8.0741e-13	4.94697e-10	down	Kcng4
ENSMUSG00000045725	1.23164	0.709612	0.440698	0.143586	0.193955	0.371147	1.70716	0.00145995	0.0285744	up	Prr15
ENSMUSG00000046157	0.670774	1.08638	0.816044	2.02233	2.66808	2.67311	-1.50597	5.99283e-09	1.28516e-06	down	Tmem229b
ENSMUSG00000046470	11.4131	13.9742	14.9329	39.9202	40.7311	20.0381	-1.31969	7.1147e-07	7.65347e-05	down	Sox18
ENSMUSG00000046562	2.35317	3.83206	3.39267	8.88502	7.64579	3.61004	-1.06998	0.000753057	0.0179561	down	Unc119b
ENSMUSG00000046805	1.35458	2.77974	2.31209	1.23738	0.766782	1.18559	1.00824	0.00150015	0.0290785	up	Mpeg1
ENSMUSG00000046828	0.0601004	0.315532	0.344077	0.947315	2.20101	1.84883	-2.74534	9.0847e-08	1.40683e-05	down	Mettl21e
ENSMUSG00000046916	5.95493	8.43796	5.55894	12.304	15.3425	12.9545	-1.02389	1.16146e-06	0.000112702	down	Myct1
ENSMUSG00000047361	0.209813	0.167702	0.238166	0.0826586	0.0584859	0.0582709	1.49286	0.00304383	0.0461222	up	Gm973
ENSMUSG00000047497	0.225248	0.267751	0.236591	0.585712	0.566017	0.492558	-1.14025	3.09973e-06	0.000253962	down	Adamts12
ENSMUSG00000047819	2.56938	2.22249	2.84017	4.92891	6.40647	4.26508	-1.02856	3.53484e-06	0.000278285	down	Tigd4
ENSMUSG00000048126	1.07789	3.37667	2.68911	6.65633	4.49445	5.06418	-1.17921	0.00042595	0.0118861	down	Col6a3
ENSMUSG00000048148	0.276192	0.424065	0.22824	0.154435	0.0314123	0.121376	1.50707	0.00255636	0.0408938	up	Nwd1
ENSMUSG00000048330	0.936177	0.870431	0.892169	0.317696	0.0953651	0.36705	1.75206	1.95194e-05	0.00109589	up	Ric3
ENSMUSG00000048373	1.49027	0.375137	0.577155	0.189181	0.154615	0.18828	2.13717	0.000477537	0.0128917	up	Fgfbp1
ENSMUSG00000048546	17.1053	18.9459	17.5585	7.28215	9.59533	8.52761	1.07648	3.13593e-12	1.63673e-09	up	Tob2
ENSMUSG00000048826	1.4271	2.03231	2.14367	1.25558	0.623032	0.711266	1.10443	0.00146856	0.028672	up	Dact2
ENSMUSG00000049044	2.47791	3.21743	2.85764	1.45586	1.42798	1.28822	1.03038	9.81244e-09	2.03348e-06	up	Rapgef4
ENSMUSG00000049092	0.976536	0.5186	0.740898	0.255392	0.205992	0.418746	1.31603	0.000257953	0.00820558	up	Gpr137c
ENSMUSG00000049265	0.598737	0.616821	0.906936	0.405365	0.249338	0.25451	1.19648	0.0017092	0.0318177	up	Kcnk3
ENSMUSG00000049303	0.422622	0.506626	0.312693	1.16846	1.63714	1.02885	-1.60323	2.49421e-07	2.97868e-05	down	Syt12
ENSMUSG00000049537	9.45478	9.17171	10.0404	3.6114	3.84636	2.68564	1.49609	1.42887e-14	1.43826e-11	up	Tecrl
ENSMUSG00000049556	0.563799	0.715198	0.4938	0.181598	0.222627	0.327578	1.24275	0.00116667	0.0242488	up	Lingo1
ENSMUSG00000049588	0.386457	0.497662	0.491663	1.24009	0.867794	2.66586	-1.77279	0.000352921	0.0103589	down	Ccdc69
ENSMUSG00000049892	3.59574	6.54311	3.85983	1.17241	0.923062	0.909149	2.20879	1.41463e-11	6.0409e-09	up	Rasd1
ENSMUSG00000049907	1.76257	2.06243	1.53727	4.70804	3.7375	3.30254	-1.12714	9.75062e-06	0.000618945	down	Rasl11b
ENSMUSG00000050335	7.02557	7.05669	6.29609	3.09031	3.73497	3.18182	1.02382	1.57264e-07	2.11063e-05	up	Lgals3
ENSMUSG00000050565	5.13493	5.83526	5.84627	2.43692	2.01809	2.36023	1.29927	5.08422e-18	1.02353e-14	up	Tor1aip2
ENSMUSG00000050592	0.33213	0.292154	0.361277	0.767347	0.619965	1.38655	-1.46514	5.78789e-05	0.00263106	down	Fam78a
ENSMUSG00000050947	2.16286	1.08969	0.845656	1.35463	5.13158	4.38382	-1.40075	0.00218835	0.037334	down	Amigo1
ENSMUSG00000051166	0.41223	0.403773	0.304444	0.203041	0.164802	0.139446	1.09842	0.000194032	0.00665279	up	Eml5
ENSMUSG00000051341	6.6948	3.13336	4.59518	2.10729	2.45328	2.63237	1.00074	0.00106334	0.0228132	up	Zfp52
ENSMUSG00000051669	1.76919	1.24113	1.55666	4.17881	4.58256	3.73752	-1.4465	1.95305e-07	2.41424e-05	down	AU021092
ENSMUSG00000052276	41.3492	51.2728	54.692	20.6882	16.0645	21.3525	1.3417	8.39218e-14	6.57014e-11	up	Ostn
ENSMUSG00000052837	19.0363	26.5843	9.00794	8.41633	6.13317	8.02019	1.27415	0.000116271	0.00447674	up	Junb
ENSMUSG00000053166	4.11553	6.19795	3.42839	1.58501	2.00844	2.15081	1.25401	2.72694e-06	0.000229444	up	Cdh22
ENSMUSG00000053675	0.804844	0.39614	0.242987	0.111749	0	0.016881	3.21597	0.000252805	0.00811511	up	Tgm5
ENSMUSG00000053835	2.21838	1.97774	0.84582	4.07411	4.04896	3.63689	-1.21695	0.000534456	0.0139691	down	H2-T24
ENSMUSG00000054034	30.1578	27.9506	38.1053	13.9376	20.1081	9.6989	1.1366	1.48601e-05	0.000868916	up	Tceal5
ENSMUSG00000054555	0.0450313	0.0535285	0.0429676	0.116711	0.168224	0.158676	-1.46526	0.000620693	0.0154265	down	Adam12
ENSMUSG00000054612	2.65971	2.29785	2.15846	0.983316	1.28964	0.828156	1.19047	9.80858e-06	0.000619832	up	Mgmt
ENSMUSG00000054871	1.94673	2.39672	2.6536	1.26505	0.715322	1.29105	1.08983	0.00137755	0.0275375	up	Tmem158
ENSMUSG00000054978	6.93567	6.92593	5.15463	14.1566	11.8046	13.5347	-1.05329	2.17776e-08	4.09187e-06	down	Kbtbd13
ENSMUSG00000055116	0.696168	0.470189	0.7322	6.36027	5.43392	0.867248	-2.71826	0.00048351	0.0130031	down	Arntl
ENSMUSG00000056258	0.153763	0.0625292	0.144786	0.0188344	0.0039649	0.00905283	2.66056	5.04047e-07	5.63732e-05	up	Kcnq3
ENSMUSG00000057378	0.353338	0.463504	0.240889	0.0345032	0.0291932	0.0743732	2.69419	5.08514e-12	2.47103e-09	up	Ryr3
ENSMUSG00000057716	0.0897192	0.116344	0.0583688	0.367564	0.173826	0.246344	-1.4737	0.000820366	0.0191084	down	Tmem178b
ENSMUSG00000057948	1.62809	1.82947	1.94792	0.645864	1.19648	0.614665	1.128	0.000193883	0.00665279	up	Unc13d
ENSMUSG00000058019	1.75411	2.07683	2.08219	0.459485	0.746851	0.513909	1.76367	3.34119e-09	8.0341e-07	up	Ces5a
ENSMUSG00000058297	6.9127	4.82882	4.26442	2.22567	1.93402	1.31392	1.54286	4.31332e-09	9.64815e-07	up	Spock2
ENSMUSG00000060550	7.93526	4.10258	2.42993	1.75959	1.23058	2.95332	1.27919	0.00213271	0.0366514	up	H2-Q7
ENSMUSG00000060981	117.087	94.4265	108.439	46.0266	52.7324	37.6217	1.23004	2.37e-11	9.82295e-09	up	Hist1h4h
ENSMUSG00000061132	0.132453	0.149574	0.194314	0.411946	0.442892	0.502282	-1.45391	4.48704e-05	0.0021729	down	Blnk
ENSMUSG00000061388	0.0186317	0	0	0.112346	0.314924	0.368903	-4.08648	5.36845e-06	0.000384021	down	Csn1s2b
ENSMUSG00000061825	0.0690623	0.0615706	0.148269	0.723281	0.850121	0.845943	-2.98718	3.21844e-08	5.81464e-06	down	Ces2c
ENSMUSG00000062101	2.74767	1.80726	1.52061	1.18592	0.65962	0.983557	1.09456	0.00286547	0.0444226	up	Zfp119b
ENSMUSG00000062209	0.138088	0.118337	0.101118	0.0366896	0.00472001	0.0344862	1.87171	0.000881347	0.0199927	up	Erbb4
ENSMUSG00000062380	0.59472	0.845804	1.064	0.161777	0.312183	0.285116	1.68348	0.000892914	0.020165	up	Tubb3
ENSMUSG00000062542	0.378914	0.675621	0.891981	0.227846	0.102591	0.100389	2.10066	2.80938e-05	0.00148277	up	Syt9
ENSMUSG00000063275	6.83751	5.67827	8.60654	15.9209	24.3946	10.662	-1.26989	1.63779e-05	0.000942028	down	Hacd1
ENSMUSG00000063488	0.153169	0.832328	0.857326	0.0694425	0.0241207	0.124833	2.9145	4.13942e-06	0.000318758	up	Zkscan7
ENSMUSG00000063821	25.6522	25.8599	21.2609	11.2129	9.10891	7.01123	1.41177	4.55574e-11	1.78332e-08	up	Dupd1
ENSMUSG00000066595	3.2955	5.93068	5.682	3.09866	2.74288	1.45057	1.02867	0.000840394	0.0194145	up	Flvcr1
ENSMUSG00000067001	0.405481	0.783239	0.594857	0.0514733	0	0.0816448	3.47485	7.24821e-06	0.000488515	up	Serpinb7
ENSMUSG00000068742	16.8248	15.1079	15.7288	4.02057	4.03228	6.29087	1.73029	1.00695e-16	1.57667e-13	up	Cry2
ENSMUSG00000069266	8.39498	4.87074	7.0805	2.09332	2.57059	1.8111	1.64726	4.87523e-05	0.00228245	up	Hist1h4b
ENSMUSG00000069670	0.353801	0.310415	0.331559	0.106936	0.0495251	0.113078	1.7759	0.000264846	0.00832078	up	Nkain2
ENSMUSG00000069911	0.302872	0.188793	0.142734	0	0.0325726	0	3.40845	3.602e-05	0.00181283	up	Fam196b
ENSMUSG00000070436	14.1295	28.9002	26.5223	69.6948	61.7889	38.9473	-1.29266	4.88243e-06	0.00035835	down	Serpinh1
ENSMUSG00000070604	1.09049	1.1458	1.01032	0.444957	0.56527	0.542399	1.04989	0.000129259	0.00486169	up	Vsig10l
ENSMUSG00000071335	1.57639	1.51756	1.92256	4.8901	6.15138	2.13098	-1.38745	0.00026416	0.00832078	down	Mfsd4b3
ENSMUSG00000071379	4.72838	2.53206	5.56145	9.95447	9.99453	5.93868	-1.01196	0.00189042	0.033764	down	Hpcal1
ENSMUSG00000071547	0.31701	0.48591	0.776106	1.56734	1.53269	2.53084	-1.81484	8.12146e-06	0.000532314	down	Nt5dc2
ENSMUSG00000071637	6.9693	7.34641	6.93542	4.49078	3.51825	2.39569	1.02818	1.09499e-05	0.00067725	up	Cebpd
ENSMUSG00000071656	5.39155	11.6858	9.06878	4.1436	3.52198	5.0208	1.04156	0.000238536	0.00776317	up	Lrrn4cl
ENSMUSG00000072568	2.29648	1.98171	0.876817	3.63344	4.12324	3.57251	-1.13144	0.000413899	0.011642	down	Fam84b
ENSMUSG00000073295	0.810254	0.784498	0.766887	0.199078	0.105645	0.368397	1.76616	0.000280189	0.00865882	up	Nudt11
ENSMUSG00000073375	32.8869	24.3993	20.0482	56.3225	69.3225	41.5268	-1.11185	7.01049e-06	0.000483121	down	Lrrc30
ENSMUSG00000073433	1.30546	0.986189	1.72876	0.348478	0.412442	0.499514	1.65021	1.97514e-06	0.000175054	up	Arhgdig
ENSMUSG00000074264	23.6837	15.4929	21.5217	6.48949	6.3968	7.6041	1.56531	6.10912e-15	7.17414e-12	up	Amy1
ENSMUSG00000074505	0.0036946	0.00219588	0.00264396	0.0539358	0.0271514	0.054554	-2.10384	4.47999e-06	0.000332274	down	Fat3
ENSMUSG00000074657	0.289484	0.253021	0.113737	0.0900691	0.0583992	0.0609552	1.51915	0.00329051	0.048759	up	Kif5a
ENSMUSG00000074676	0.968453	1.87069	1.36445	2.67009	3.78096	3.45314	-1.23052	0.0004211	0.011821	down	Foxs1
ENSMUSG00000074968	0.20888	0.189489	0.279293	0.00697792	0	0.0516511	2.99721	6.08317e-05	0.00271279	up	Ano3
ENSMUSG00000075033	1.32049	1.06355	1.04213	0.469984	0.403585	0.807591	1.0142	0.00132924	0.0269242	up	Nxpe3
ENSMUSG00000078307	0.367941	0.388773	0.906954	0	0.0300442	0.0731714	3.66832	1.62674e-07	2.14243e-05	up	AI593442
ENSMUSG00000079022	0.633752	0.937829	0.570771	3.21804	1.69821	2.18467	-1.71483	3.3637e-09	8.0341e-07	down	Col22a1
ENSMUSG00000079055	7.68672	7.31505	9.86212	2.12537	2.05615	3.24133	1.73993	2.60504e-14	2.29439e-11	up	Slc8a3
ENSMUSG00000079428	22.8538	25.4223	37.6092	10.8224	17.7056	9.56222	1.17236	2.19442e-05	0.00121269	up	Tceal7
ENSMUSG00000090084	0.32914	0.355679	0.321194	1.60482	0.813606	0.863561	-1.67666	6.28073e-05	0.00276588	down	Srpx
ENSMUSG00000090622	3.38097	2.70842	3.34717	1.06874	0.952615	1.54272	1.39722	1.72505e-07	2.23022e-05	up	A930033H14Rik
ENSMUSG00000093752	0	0	0	0	13.4651	3.37405	-9.13521	0.00150526	0.0290975	down	Gm20716
ENSMUSG00000093989	36.1346	11.884	43.5688	13.9718	11.8608	13.4503	1.22062	0.00113977	0.0238123	up	Rnasek
ENSMUSG00000095545	1.85066	1.01945	2.21269	0.4011	0.646847	0.454434	1.73834	6.58166e-05	0.00288145	up	Zfp969
ENSMUSG00000096768	3.28283	4.97226	3.94074	11.5162	7.70453	8.74235	-1.19514	5.33498e-06	0.000384021	down	Gm47283
ENSMUSG00000103332	0.795387	0.517999	2.62197	0.343726	0.186551	0.159018	2.46279	1.03684e-05	0.00064651	up	Pcdhga2
ENSMUSG00000104063	1.86048	0.48534	2.05436	0.277856	0.123734	0.135607	2.96545	1.25377e-08	2.56061e-06	up	Pcdhgb7
ENSMUSG00000112023	0.364739	0.294823	0.469832	0.157425	0.11794	0.0538569	1.69043	0.000466166	0.0127015	up	Lilr4b
ENSMUSG00000114694	0.131815	0.156688	0.220105	2.09164	2.38946	0.560317	-3.23508	9.9016e-06	0.000622916	down	Gm47995
ENSMUSG00000115388	0.167302	0.143417	0.179589	0.0837266	0.0472882	0.0323911	1.42773	0.000971312	0.0213871	up	Eppk1

## Sheet: Common DGEs between EDL and SOL
Gene symbol	Gene name	Log2FC(AGED-EDL/WT-EDL)	P value	Log2FC(AGED-SOL/WT-SOL)	P value
Adam22	A disintegrin and metallopeptidase domain 22	1.12065	2.00537e-07	1.61842	1.65139e-07
Adamts12	A disintegrin-like and metallopeptidase (reprolysin type) with thrombospondin type 1 motif, 12	-1.82377	0.000467415	-1.14025	3.09973e-06
Aldh1l2	Aldehyde dehydrogenase 1 family, member L2	-1.22161	2.93447e-23	-1.23402	8.91585e-05
Amy1	Amylase 1	2.10507	4.68882e-18	1.56531	6.10912e-15
Aplnr	Apelin receptor	-2.44228	0.0010039	-2.44661	5.77257e-11
Armh4	Armadillo-like helical domain containing	1.18843	0.00113372	2.39195	2.64932e-36
Arsi	Arylsulfatase i	-1.49348	0.000579859	-1.26541	0.001157
C1qtnf6	C1q and tumor necrosis factor related protein 6	-1.19519	1.05886e-30	-1.16809	2.33211e-05
Car3	Carbonic anhydrase 3	1.80104	1.86762e-06	1.24655	2.25854e-14
Cbfa2t3	CBFA2/RUNX1 translocation partner 3	-1.23487	4.27708e-05	-1.12026	2.46986e-07
Ccdc122	Coiled-coil domain containing 122	1.55871	5.16875e-05	2.11147	1.21897e-06
Ccdc69	Coiled-coil domain containing 69	-1.09532	6.74081e-22	-1.77279	0.000352921
Cebpd	CCAAT/enhancer binding protein (C/EBP), delta	1.63479	1.12201e-11	1.02818	1.09499e-05
Cilp2	Cartilage intermediate layer protein 2	-2.62815	0.0017147	-2.07396	3.06149e-05
Col11a1	Collagen, type XI, alpha 1	-2.2976	0.00337544	-2.15384	0.000113313
Col15a1	Collagen, type XV, alpha 1	-1.59527	1.02543e-05	-1.92414	0.000516617
Col1a1	Collagen, type I, alpha 1	-2.85451	0.000276533	-2.38776	1.37916e-12
Col1a2	Collagen, type I, alpha 2	-1.91763	2.85753e-11	-1.69082	1.2398e-06
Col22a1	Collagen, type XXII, alpha 1	-1.39941	0.000361104	-1.71483	3.3637e-09
Col3a1	Collagen, type III, alpha 1	-2.5798	1.44744e-11	-1.95694	0.000325895
Col4a1	Collagen, type IV, alpha 1	-1.82404	1.51296e-10	-1.99253	1.04905e-12
Col4a2	Collagen, type IV, alpha 2	-1.5186	4.17525e-08	-1.66071	2.87829e-09
Col5a1	Collagen, type V, alpha 1	-1.53504	5.849e-08	-1.18388	3.06636e-05
Col5a2	Collagen, type V, alpha 2	-1.61505	1.43072e-06	-1.23712	0.000316412
Col5a3	Collagen, type V, alpha 3	-1.31722	2.66367e-06	-1.46141	7.21849e-05
Col6a1	Collagen, type VI, alpha 1	-1.30414	1.63396e-06	-1.25745	1.49384e-06
Col6a3	Collagen, type VI, alpha 3	-1.26212	0.000213463	-1.17921	0.00042595
Crlf1	Cytokine receptor-like factor 1	-1.19568	1.4784e-05	-1.17534	0.00245801
Cry2	Cryptochrome 2 (photolyase-like)	1.03054	8.72227e-05	1.73029	1.00695e-16
Csrnp1	Cysteine-serine-rich nuclear protein 1	1.39466	0.000121271	1.32366	5.93691e-05
Ddit4	DNA-damage-inducible transcript 4	2.49191	3.2865e-09	1.21686	1.60727e-06
Eda2r	Ectodysplasin A2 receptor	1.4509	0.00261714	1.06447	1.38678e-08
Edn1	Endothelin 1	-1.06807	1.06946e-09	-1.23201	0.00046779
Eln	Elastin	-1.39348	5.2169e-07	-1.40187	9.1115e-07
Eml5	Echinoderm microtubule associated protein like 5	1.21144	1.51174e-09	1.09842	0.000194032
Fam83g	Family with sequence similarity 83, member G	2.14353	3.64958e-13	2.07533	0.000476335
Fgfbp1	Fibroblast growth factor binding protein 1	2.01736	0.00014366	2.13717	0.000477537
Flvcr1	Feline leukemia virus subgroup C cellular receptor 1	1.16127	8.80713e-17	1.02867	0.000840394
Frzb	Frizzled-related protein	-1.41587	2.94165e-06	-1.97083	1.55344e-16
Gabrr1	Gamma-aminobutyric acid (GABA) C receptor, subunit rho 1	1.91974	5.31433e-24	3.27125	2.81173e-06
Gadd45g	Growth arrest and DNA-damage-inducible 45 gamma	2.4634	2.65592e-06	1.3455	3.0299e-10
Gca	Grancalcin	1.27463	5.45223e-10	1.0396	0.000331126
Grk5	G protein-coupled receptor kinase 5	-1.33345	9.29178e-14	-1.02827	2.67822e-05
Hacd1	3-hydroxyacyl-CoA dehydratase 1	-1.39762	0.000481678	-1.26989	1.63779e-05
Hr	Lysine demethylase and nuclear receptor corepressor	-1.05904	0.00117035	-1.56235	6.45298e-11
Igsf1	Immunoglobulin superfamily, member 1	-1.78164	6.96962e-20	1.18289	0.000224931
Irf5	Interferon regulatory factor 5	-1.9195	2.09164e-09	-1.173	0.000430118
Junb	Jun B proto-oncogene	1.76223	3.39649e-09	1.27415	0.000116271
Kbtbd13	Kelch repeat and BTB (POZ) domain containing 13	-1.1201	1.02588e-05	-1.05329	2.17776e-08
Kcnd3	Potassium voltage-gated channel, Shal-related family, member 3	3.11689	1.26726e-12	2.48414	0.000374441
Kcng4	Potassium voltage-gated channel, subfamily G, member 4	-1.96161	0.00263975	-2.81357	8.0741e-13
Kera	Keratocan	-3.93876	3.13719e-16	-3.36375	2.58022e-06
Lgals3	Lectin, galactose binding, soluble 3	2.09489	0.00318732	1.02382	1.57264e-07
Lilr4b	Leukocyte immunoglobulin-like receptor, subfamily B, member 4B	1.38276	0.000104396	1.69043	0.000466166
Metrnl	Meteorin, glial cell differentiation regulator-like	-1.02729	0.00029807	-1.11393	7.02809e-06
Mettl21e	Methyltransferase like 21E	-1.19865	8.00866e-08	-2.74534	9.0847e-08
Mfap4	Microfibrillar-associated protein 4	-2.36238	1.29476e-05	-1.41052	8.09933e-05
Mfsd4b3	Major facilitator superfamily domain containing 4B3	-1.21099	0.00197592	-1.38745	0.00026416
Msc	Musculin	-1.59751	2.59107e-06	-1.34441	0.000104205
Mss51	MSS51 mitochondrial translational activator	2.9003	6.55085e-07	2.43684	0.000512091
Napb	N-ethylmaleimide sensitive fusion protein attachment protein beta	1.15027	1.28078e-08	1.33609	9.78739e-07
Npas2	Neuronal PAS domain protein 2	-3.83964	0.000248742	-3.15514	2.63443e-06
Nrep	Neuronal regeneration related protein	-1.91334	0.000593672	-1.98572	8.19687e-12
Nudt11	Nudix (nucleoside diphosphate linked moiety X)-type motif 11	1.22834	0.000701761	1.76616	0.000280189
Nxpe3	Neurexophilin and PC-esterase domain family, member 3	1.05915	0.000688492	1.0142	0.00132924
Ostn	Osteocrin	2.07546	6.45495e-11	1.3417	8.39218e-14
Pcdh12	Protocadherin 12	-1.83295	5.78799e-15	-1.45097	7.72762e-08
Per1	Period circadian clock 1	2.02827	6.08882e-11	2.27355	7.99478e-14
PGAP6	Post-glycosylphosphatidylinositol attachment to proteins 6	1.94416	2.43263e-10	1.62998	1.11888e-05
Plvap	Plasmalemma vesicle associated protein	-1.16928	0.00263776	-1.02355	3.39109e-05
Ppp1r27	Protein phosphatase 1, regulatory subunit 27	-1.04951	2.62155e-08	-1.24596	0.000114928
Prkcz	Protein kinase C, zeta	1.50151	1.10198e-07	2.73501	6.97811e-15
Rasd2	RASD family, member 2	1.33621	6.58657e-05	1.83848	5.25339e-10
Rasl11a	RAS-like, family 11, member A	-1.56864	1.26408e-27	-1.46126	8.95287e-05
Rbm3	RNA binding motif (RNP1, RRM) protein 3	1.54188	2.39012e-16	1.00538	2.30503e-06
Rflnb	Refilin B	-1.68971	0.000166943	-1.71204	6.01904e-09
Rftn1	Raftlin lipid raft linker 1	-1.34379	5.11878e-08	-1.16568	4.84242e-05
Ric3	RIC3 acetylcholine receptor chaperone	1.22276	2.49925e-05	1.75206	1.95194e-05
Runx1	Runt related transcription factor 1	1.22704	0.000760227	1.13426	1.1834e-05
Scin	Scinderin	1.15652	0.000442882	2.16027	0.00147904
Serpinh1	Serine (or cysteine) peptidase inhibitor, clade H, member 1	-1.12876	1.16801e-08	-1.29266	4.88243e-06
Sik1	Salt inducible kinase 1	1.65772	1.88567e-05	1.50545	3.65178e-05
Slc10a6	Solute carrier family 10 (sodium/bile acid cotransporter family), member 6	1.96321	3.77077e-07	1.59114	0.00015484
Slc16a3	Solute carrier family 16 (monocarboxylic acid transporters), member 3	-1.01719	3.3983e-05	-1.63935	7.12594e-09
Slc36a1	Solute carrier family 36 (proton/amino acid symporter), member 1	1.65784	1.22414e-07	1.25404	3.52247e-06
Slf1	SMC5-SMC6 complex localization factor 1	1.21643	3.4612e-06	1.09261	1.86706e-07
Sox18	SRY (sex determining region Y)-box 18	-1.05839	1.00399e-09	-1.31969	7.1147e-07
Sparc	Secreted acidic cysteine rich glycoprotein	-1.30602	0.000940293	-1.52098	4.6212e-13
Syt12	Synaptotagmin XII	-1.42025	2.24084e-09	-1.60323	2.49421e-07
Tdrkh	Tudor and KH domain containing protein	1.49015	1.86391e-05	1.49	5.55725e-05
Tecta	Tectorin alpha	-1.69842	3.55972e-11	-2.07825	4.2964e-09
Tiparp	TCDD-inducible poly(ADP-ribose) polymerase	1.32395	2.18785e-06	1.23151	9.69308e-07
Tm6sf1	Transmembrane 6 superfamily member 1	-1.24677	6.15287e-05	-1.44938	2.364e-13
Tmem132a	Transmembrane protein 132A	-1.3096	6.14117e-05	-1.09415	1.16765e-06
Tmem178b	Transmembrane protein 178B	-1.43139	1.33965e-06	-1.4737	0.000820366
Tob2	Transducer of ERBB2, 2	1.40791	1.2979e-05	1.07648	3.13593e-12
Tspan18	Tetraspanin 18	-1.16608	0.00116538	-1.23423	3.2845e-05
Zc3h6	Zinc finger CCCH type containing 6	1.21588		1.47156	0.000195515
